# Supplementary material for: Development and Validation of a Novel Stemness-Index-Related Long Noncoding RNA Signature for Breast Cancer Based on Weighted Gene Co-Expression Network Analysis
Source: Front Genet. 2022 Feb 22;13:760514. doi: 10.3389/fgene.2022.760514 (PMC8902307; doi:10.3389/fgene.2022.760514)
Supplement: Supplementary file 1 [file DataSheet3.CSV]

lnc	m	r	p.value	qvalue
RP11-1070N10.3	1-Mar	0.502649353430335	5.47294165232664e-76	3.77700541191431e-74
HID1-AS1	AADAC	0.541401062160475	3.7830771862168e-90	4.1974993467863e-88
RP11-1070N10.3	AADAC	0.543639391553172	5.03981120239458e-91	5.72169668326016e-89
RP11-696F12.1	AADAC	0.511003181024593	6.89388147359817e-79	5.26185140562867e-77
HID1-AS1	ABCA10	0.696392409826549	1.24324423580316e-170	2.47363459052429e-167
RP11-1070N10.3	ABCA10	0.504885671630874	9.3289154602428e-77	6.61305184708878e-75
RP11-696F12.1	ABCA10	0.662087577410839	1.27288022319573e-148	9.57842367954788e-146
HID1-AS1	ABCA6	0.712636802284785	3.5080879363928e-182	1.4200498029419e-178
RP11-1070N10.3	ABCA6	0.56592569615669	4.11469622030306e-100	6.23257018453388e-98
RP11-696F12.1	ABCA6	0.614725830126531	1.24421936560244e-122	3.81354859864413e-120
HID1-AS1	ABCA8	0.73308606408404	6.4095515098968e-198	6.84015683406168e-194
RP11-1070N10.3	ABCA8	0.587266844029577	1.72597810438788e-109	3.41098602144938e-107
RP11-696F12.1	ABCA8	0.659142756047086	7.23063836801105e-147	5.02251265101075e-144
HID1-AS1	ABCA9	0.719137339198137	4.94947325110273e-187	2.76675554736642e-183
RP11-1070N10.3	ABCA9	0.56562806977271	5.49926689509897e-100	8.28702106310229e-98
RP11-696F12.1	ABCA9	0.643411383756628	8.026454345001e-138	3.9423660065258e-135
HID1-AS1	ABCB5	0.565449226734111	6.54540335691024e-100	9.83821895093077e-98
HID1-AS1	ABCC9	0.654031342753395	7.20515870123041e-144	4.49900840392254e-141
HID1-AS1	ABCD2	0.652518928841196	5.41629144126375e-143	3.19506759944699e-140
RP11-1070N10.3	ABCD2	0.711435342899563	2.6715781175061e-181	1.04538851738014e-177
RP11-696F12.1	ABCD2	0.625710094904668	2.92299651746103e-128	1.07564439242869e-125
HID1-AS1	ABI3BP	0.557900736299788	9.25523085339491e-97	1.26040783048727e-94
RP11-1070N10.3	ABI3BP	0.526377344166152	1.93350590256968e-84	1.75405145210707e-82
HID1-AS1	ACACB	0.673495870478833	1.30525978720762e-155	1.22579557136242e-152
RP11-1070N10.3	ACACB	0.526086311915272	2.47807519540998e-84	2.23942453571345e-82
RP11-696F12.1	ACACB	0.612775575551014	1.17818545552998e-121	3.45767976561661e-119
HID1-AS1	ACADL	0.519841909033907	4.80111155917503e-82	4.03437713623162e-80
RP11-1070N10.3	ACADL	0.530262661244134	6.87888529262859e-86	6.60271745299812e-84
RP11-696F12.1	ACADL	0.533640537858529	3.6517424334672e-87	3.62978868979437e-85
HID1-AS1	ACKR1	0.52826490653064	3.84441406723788e-85	3.58455732607669e-83
RP11-1100L3.8	ACKR1	0.500312971671476	3.42703966331388e-75	2.31074202226546e-73
RP11-696F12.1	ACKR1	0.535904559622541	5.00952825326714e-88	5.11808983160165e-86
HID1-AS1	ACO1	0.509686710360524	1.99892503671918e-78	1.49270871539736e-76
RP11-696F12.1	ACO1	0.505962313978587	3.96150653275866e-77	2.83960681825023e-75
HID1-AS1	ACSM5	0.703271340747521	1.99511142113486e-175	5.20458066060047e-172
HOXB-AS1	ACSM5	0.514385811297883	4.3770690583438e-80	3.46009519703016e-78
RP11-1070N10.3	ACSM5	0.632493745806065	7.50383835730813e-132	3.12367228639859e-129
RP11-696F12.1	ACSM5	0.668205193881508	2.48689607831531e-152	2.11548355531474e-149
HID1-AS1	ACVR1C	0.702282308624801	9.95000661695691e-175	2.48517292928632e-171
RP11-1070N10.3	ACVR1C	0.626626561948445	9.68147941232954e-129	3.61945499431008e-126
RP11-696F12.1	ACVR1C	0.652955206262573	3.03045173462322e-143	1.82433194424318e-140
HID1-AS1	ACVRL1	0.556262190418308	4.36128934675057e-96	5.81786086835283e-94
RP11-1070N10.3	ACVRL1	0.534015704159236	2.63024471270037e-87	2.62778235594806e-85
RP11-696F12.1	ACVRL1	0.509928484778177	1.64452021763986e-78	1.23118768079556e-76
HID1-AS1	ADAM33	0.610367281828433	1.85116309144406e-120	5.24898636001494e-118
RP11-696F12.1	ADAM33	0.650370811961269	9.31903758776462e-142	5.25943183859466e-139
HID1-AS1	ADAMTS5	0.58977154833745	1.23104704469357e-110	2.52862337811416e-108
RP11-696F12.1	ADAMTS5	0.53126462217683	2.88949141823043e-86	2.81725413277466e-84
HID1-AS1	ADCY4	0.640916235969101	1.95228457936106e-136	9.27848934296337e-134
RP11-1100L3.8	ADCY4	0.550120687542827	1.3486483276651e-93	1.66650344404848e-91
RP11-696F12.1	ADCY4	0.619681276009958	3.82906140964726e-125	1.26262224404071e-122
HID1-AS1	ADCYAP1R1	0.632864083091164	4.74985071043019e-132	1.99851245482939e-129
RP11-696F12.1	ADCYAP1R1	0.554247036755723	2.90037946833304e-95	3.77886288332537e-93
HID1-AS1	ADH1A	0.665752699431411	7.8200074956549e-151	6.24483455724441e-148
RP11-1070N10.3	ADH1A	0.615728287644616	3.89392444135003e-123	1.21248750708244e-120
RP11-696F12.1	ADH1A	0.607090071770911	7.56521691162404e-119	2.03222154063054e-116
HID1-AS1	ADH1B	0.667824298369932	4.25776242099965e-152	3.57013379000821e-149
RP11-1070N10.3	ADH1B	0.553088479275389	8.57001919890497e-95	1.0994913155841e-92
RP11-696F12.1	ADH1B	0.606158028735747	2.15610741338625e-118	5.70057318147325e-116
HID1-AS1	ADH1C	0.597254564049378	4.01512901486026e-114	9.46457821394471e-112
RP11-696F12.1	ADH1C	0.571817747512088	1.24152195827088e-102	2.01859089586452e-100
HID1-AS1	ADIPOQ	0.647697714433349	3.11217751206745e-140	1.65311546670406e-137
RP11-1070N10.3	ADIPOQ	0.542666507888863	1.21263319514281e-90	1.36351542890627e-88
RP11-696F12.1	ADIPOQ	0.60071695996292	9.10191343836413e-116	2.22598670526993e-113
HID1-AS1	ADRA1A	0.622545559124698	1.29001883108887e-126	4.53399133477613e-124
RP11-1070N10.3	ADRA1A	0.60019481856776	1.6159522412108e-115	3.9274665340732e-113
RP11-696F12.1	ADRA1A	0.592923784132254	4.29238558142357e-112	9.26255778314913e-110
HID1-AS1	ADRB2	0.644713189740079	1.50050042588081e-138	7.52751046983538e-136
RP11-1070N10.3	ADRB2	0.597261081444435	3.98678400931869e-114	9.41667152623583e-112
RP11-696F12.1	ADRB2	0.598880270809887	6.82377929080378e-115	1.63812566655921e-112
HID1-AS1	ADRBK2	0.500308660750344	3.43861406530737e-75	2.31721529923325e-73
HID1-AS1	AFAP1L1	0.619272729939683	6.19268644949771e-125	2.01933183974038e-122
HID1-AS1	AGMO	0.537453725625222	1.27555025488264e-88	1.33932776762678e-86
RP11-1070N10.3	AIFM2	0.51818680467343	1.90383757166808e-81	1.57610361451421e-79
HID1-AS1	AKAP12	0.61964993210118	3.97302697550228e-125	1.30642475253281e-122
RP11-696F12.1	AKAP12	0.513770213909784	7.24567158954866e-80	5.67424541625829e-78
HID1-AS1	AKR1C1	0.526677862483791	1.49607617576778e-84	1.36037476586661e-82
RP11-1070N10.3	AKR1C1	0.571631823526321	1.49371155813526e-102	2.42139673495063e-100
RP11-696F12.1	AKR1C1	0.5742959986874	1.04356418294616e-103	1.77028900919146e-101
RP11-1070N10.3	AKR1C2	0.525760869926747	3.26964951542805e-84	2.94343678386579e-82
RP11-696F12.1	AKR1C2	0.503474244024729	2.85401384007851e-76	1.99187089587882e-74
RP11-696F12.1	AKR1C3	0.507187839683161	1.48877360578993e-77	1.07814394561184e-75
HID1-AS1	ALDH1A1	0.552303926446928	1.78059505847271e-94	2.26707216826586e-92
RP11-1070N10.3	ALDH1A1	0.519291993247813	7.59437757610263e-82	6.35426930619164e-80
RP11-696F12.1	ALDH1A1	0.529051981088593	1.95434432666422e-85	1.84421608124689e-83
HID1-AS1	ALDH1A2	0.623320731803162	5.12211935498839e-127	1.83318777768929e-124
RP11-696F12.1	ALDH1A2	0.557690043597644	1.13022445663566e-96	1.53561399264421e-94
HID1-AS1	ALDH1L1	0.660031543078135	2.14670711149391e-147	1.52728453223194e-144
RP11-1070N10.3	ALDH1L1	0.62826724790354	1.32681756645662e-129	5.14043280945027e-127
RP11-696F12.1	ALDH1L1	0.658197150769075	2.62012747863312e-146	1.80927508656907e-143
RP11-1070N10.3	ALDH2	0.523401636835954	2.41723054844169e-83	2.11760219463858e-81
HID1-AS1	ALPK3	0.537718207621639	1.0091605941358e-88	1.06342335857811e-86
RP11-1070N10.3	ANGPT1	0.559814852797064	1.49681282241397e-97	2.09678827235294e-95
RP11-696F12.1	ANGPT1	0.510407279864746	1.1168370713183e-78	8.43664760630989e-77
HID1-AS1	ANGPT4	0.681657543678349	8.30659799383183e-161	9.95011773975427e-158
RP11-1070N10.3	ANGPT4	0.609031062369398	8.44752760363738e-120	2.3388095881863e-117
RP11-696F12.1	ANGPT4	0.639130265164484	1.88248738665809e-135	8.63223415311691e-133
HID1-AS1	ANGPTL1	0.660603993335112	9.79774665021143e-148	7.05618085440687e-145
RP11-1070N10.3	ANGPTL1	0.521296184248514	1.42205346446999e-82	1.21672635710009e-80
RP11-696F12.1	ANGPTL1	0.593482955235723	2.35752173082606e-112	5.12499029595686e-110
HID1-AS1	ANGPTL2	0.515921576832451	1.23917442798699e-80	9.97713896443022e-79
HID1-AS1	ANGPTL5	0.539503462039274	2.06472168976512e-89	2.23183866631241e-87
RP11-1070N10.3	ANGPTL5	0.58441268583562	3.40126064538608e-108	6.49225995385157e-106
RP11-696F12.1	ANGPTL5	0.502946304627985	4.33029992567988e-76	3.00433751935911e-74
HID1-AS1	ANK2	0.636829895336536	3.41033414315771e-134	1.52220199644595e-131
RP11-1070N10.3	ANK2	0.54485784309677	1.67140750495923e-91	1.93116660440122e-89
RP11-696F12.1	ANK2	0.563997852321881	2.67920196931472e-99	3.94619221051261e-97
RP11-1070N10.3	ANKDD1A	0.569725276595726	9.88258320572146e-102	1.57624516646691e-99
RP11-696F12.1	ANKDD1A	0.554870461907358	1.61620107978136e-95	2.117301622379e-93
HID1-AS1	ANKRD29	0.592061304328198	1.07920749258737e-111	2.29924079046882e-109
HID1-AS1	ANKRD53	0.574460360742303	8.84849254729819e-104	1.50321930553883e-101
RP11-1070N10.3	ANKRD53	0.641825442983782	6.12332035362631e-137	2.92201860289509e-134
RP11-696F12.1	ANKRD53	0.674013914025199	6.17805692199237e-156	5.94460739403839e-153
FAM83H-AS1	ANLN	0.508198067986648	6.62462227005369e-78	4.86953292599626e-76
HID1-AS1	ANTXR2	0.542181564907184	1.87643307193085e-90	2.09785217441869e-88
RP11-1070N10.3	ANXA1	0.502889051648968	4.53037718535232e-76	3.13573689733791e-74
RP11-696F12.1	ANXA1	0.508174646140511	6.75037363121266e-78	4.95576210486588e-76
HID1-AS1	AOC2	0.555300674734426	1.07877151304837e-95	1.41969717395458e-93
RP11-1070N10.3	AOC2	0.532124432536591	1.3694860531027e-86	1.34530516965461e-84
RP11-696F12.1	AOC2	0.543348688516323	6.55366775006201e-91	7.40457225389585e-89
HID1-AS1	AOC3	0.734991057208321	1.84654310396668e-199	2.16765694974649e-195
RP11-1070N10.3	AOC3	0.561418266748499	3.22401206070634e-98	4.59304339570774e-96
RP11-696F12.1	AOC3	0.634517607293504	6.11809647910337e-133	2.64045347677186e-130
RP11-1070N10.3	APBB1IP	0.586211272259878	5.21587972247023e-109	1.01372867652447e-106
HID1-AS1	APOB	0.617248103262306	6.63779509887551e-124	2.12319009988282e-121
RP11-1070N10.3	APOB	0.564537007308377	1.58850747476117e-99	2.3515118847694e-97
RP11-696F12.1	APOB	0.572588880367823	5.75843563860513e-103	9.5074931028953e-101
HID1-AS1	APOLD1	0.517163521864694	4.4450664725227e-81	3.63881696798772e-79
HID1-AS1	AQP1	0.583724840846169	6.94573446341064e-108	1.312978693494e-105
RP11-696F12.1	AQP1	0.528241329097211	3.92301619156134e-85	3.65494341847132e-83
HID1-AS1	AQP7	0.716902863568802	2.38392067127298e-185	1.27203839818516e-181
HOXB-AS1	AQP7	0.511797711844523	3.61784677766128e-79	2.78856883276203e-77
RP11-1070N10.3	AQP7	0.640008100359238	6.19162122520799e-136	2.88426355407605e-133
RP11-696F12.1	AQP7	0.706616194563299	8.28360098398386e-178	2.49336389617914e-174
HID1-AS1	AQPEP	0.700787353775906	1.11476569260363e-173	2.67066009499471e-170
RP11-1070N10.3	AQPEP	0.657576892479966	6.08116983831772e-146	4.12640767237062e-143
RP11-696F12.1	AQPEP	0.680948207748905	2.38654698287279e-160	2.71996844970327e-157
HID1-AS1	ARAP3	0.527965992672428	4.9684097979181e-85	4.61425337165827e-83
HID1-AS1	ARHGAP20	0.68867684668805	2.05374953857946e-165	3.09089305556209e-162
RP11-1070N10.3	ARHGAP20	0.50818338816925	6.70316221824273e-78	4.92418155694314e-76
RP11-696F12.1	ARHGAP20	0.616067244303591	2.62656220173949e-123	8.24417478241172e-121
HID1-AS1	ARHGAP24	0.531974160954505	1.5606214374922e-86	1.53050418168094e-84
FAM83H-AS1	ARHGAP39	0.670397017095882	1.10940522604739e-153	1.00179291912079e-150
HID1-AS1	ARHGAP6	0.525939981736322	2.80711884726949e-84	2.53287994989212e-82
HID1-AS1	ARHGEF15	0.69183173185977	1.58065826931097e-167	2.57713158658909e-164
RP11-1070N10.3	ARHGEF15	0.516021699952624	1.14105137220731e-80	9.19972668842141e-79
RP11-1100L3.8	ARHGEF15	0.505608040149224	5.25298204365707e-77	3.74633998848666e-75
RP11-696F12.1	ARHGEF15	0.592882482877074	4.48642538137472e-112	9.64581456995565e-110
RP11-696F12.1	ARHGEF40	0.507755337520105	9.44983225097624e-78	6.88161171179963e-76
FAM83H-AS1	ARMC1	0.514754754684243	3.23428722753246e-80	2.56882934803813e-78
HID1-AS1	ASPA	0.72744713986655	1.94919405228766e-193	1.6343992128432e-189
RP11-1070N10.3	ASPA	0.609701191779851	3.94897298747763e-120	1.10637216945107e-117
RP11-696F12.1	ASPA	0.679471200469807	2.12811064103046e-159	2.31313803843116e-156
FAM83H-AS1	ATAD2	0.598213786662433	1.41285951860156e-114	3.36421052512448e-112
RP11-1100L3.8	ATF3	0.567337793294124	1.03497808734496e-100	1.60073883627701e-98
HID1-AS1	ATOH8	0.669934214565053	2.14401527017718e-153	1.90671176186439e-150
RP11-1070N10.3	ATOH8	0.62941390641354	3.28468579541516e-130	1.30266643758036e-127
RP11-696F12.1	ATOH8	0.692220060760417	8.64523894715552e-168	1.44980657143798e-164
HID1-AS1	ATP1A2	0.663568052265388	1.64145581862201e-149	1.26770064834235e-146
RP11-696F12.1	ATP1A2	0.54948504945463	2.42489155356195e-93	2.96827966082e-91
FAM83H-AS1	AURKA	0.53960933500515	1.8787326609509e-89	2.03642130257642e-87
HID1-AS1	AVPR1A	0.592526916644649	6.56288544972143e-112	1.40587066230438e-109
HID1-AS1	AVPR2	0.680749278339132	3.20684009044689e-160	3.61972075209193e-157
RP11-1070N10.3	AVPR2	0.578206232260152	2.00853169794629e-105	3.54558700784835e-103
RP11-1100L3.8	AVPR2	0.516410136074638	8.28318132159287e-81	6.71985249026805e-79
RP11-696F12.1	AVPR2	0.671296074242887	3.07426900733146e-154	2.84164125016252e-151
FAM83H-AS1	AZIN1	0.540138354441722	1.17164778992007e-89	1.27943938659272e-87
RP11-1070N10.3	BANK1	0.586627839289719	3.37285598651572e-109	6.57706917370566e-107
HID1-AS1	BCL6B	0.543924880667279	3.89297070772217e-91	4.43254928593119e-89
HID1-AS1	BHMT2	0.617892340661001	3.12642378174987e-124	1.0055092814784e-121
RP11-1070N10.3	BHMT2	0.574468247303939	8.778701919747e-104	1.49352437443348e-101
RP11-696F12.1	BHMT2	0.62762636491543	2.88790442253795e-129	1.10787941229323e-126
RP11-1070N10.3	BIN1	0.544435718808371	2.45113232298067e-91	2.80720413068001e-89
FAM83H-AS1	BIRC5	0.504130693273428	1.69776330440167e-76	1.19341577427372e-74
RP11-1070N10.3	BMP6	0.592849976980543	4.64527135905779e-112	9.96907504277502e-110
HID1-AS1	BMX	0.694651381816767	1.93415179792267e-169	3.44015272057791e-166
RP11-1070N10.3	BMX	0.507457851504777	1.19936476391661e-77	8.71246470520862e-76
RP11-696F12.1	BMX	0.605408844457116	4.99102531834726e-118	1.30489189781912e-115
RP11-1100L3.8	BTG2	0.546388295294126	4.1515628523297e-92	4.90787475563931e-90
HID1-AS1	BTNL9	0.750554620670689	1.44745786587735e-212	2.83195131458903e-208
RP11-1070N10.3	BTNL9	0.586611192323562	3.43217259758526e-109	6.68163749967718e-107
RP11-696F12.1	BTNL9	0.680166621909533	7.6084727348536e-160	8.42602466362702e-157
FAM83H-AS1	BUB1B	0.5113304954814	5.28687720995242e-79	4.05638245540075e-77
RP11-1070N10.3	C10orf10	0.572927015673126	4.10886998775934e-103	6.81271536529758e-101
RP11-696F12.1	C10orf10	0.53802367486917	7.69741191997633e-89	8.16895608448658e-87
HID1-AS1	C10orf128	0.588988609729627	2.81718673915176e-110	5.68229469603135e-108
RP11-1070N10.3	C10orf128	0.622379581224857	1.57159876934255e-126	5.45828341813971e-124
RP11-696F12.1	C10orf128	0.573213443838397	3.08618431174213e-103	5.13154640730041e-101
RP11-1070N10.3	C10orf54	0.642301391784098	3.33199691190065e-137	1.60304556347548e-134
RP11-696F12.1	C10orf54	0.523806866430615	1.71622430218931e-83	1.50912038077905e-81
RP11-1100L3.8	C11orf96	0.539435295347678	2.19406535154984e-89	2.36729165090474e-87
HID1-AS1	C14orf180	0.685160675433362	4.33094510755022e-163	5.98128995500377e-160
HOXB-AS1	C14orf180	0.514373203132977	4.42253354866598e-80	3.49276326117967e-78
RP11-1070N10.3	C14orf180	0.649258874701503	4.02769367575626e-141	2.23024038017465e-138
RP11-696F12.1	C14orf180	0.715954596183512	1.22035871389397e-184	5.7847026846438e-181
RP11-1070N10.3	C19orf12	0.577443734566248	4.35762902755824e-105	7.66499895971607e-103
HID1-AS1	C19orf80	0.605890066298594	2.9117928153094e-118	7.64687603107764e-116
RP11-1070N10.3	C19orf80	0.546208002055468	4.89362043042132e-92	5.76769179043332e-90
RP11-696F12.1	C19orf80	0.632109855684414	1.20467344952705e-131	4.96198653473614e-129
RP11-1070N10.3	C1QTNF1	0.546100575259537	5.39714456891553e-92	6.35477232642923e-90
RP11-696F12.1	C1QTNF1	0.510042009843986	1.50043762376314e-78	1.12763362774363e-76
HID1-AS1	C1QTNF7	0.565933700535384	4.08270727046754e-100	6.19210602687577e-98
RP11-696F12.1	C1QTNF7	0.527052916536004	1.08586770612974e-84	9.94305850410065e-83
HID1-AS1	C1QTNF9	0.694988409687252	1.13873833112944e-169	2.08869519830132e-166
RP11-1070N10.3	C1QTNF9	0.582946150008209	1.55544999605725e-107	2.92150840059457e-105
RP11-696F12.1	C1QTNF9	0.655481604649386	1.02999122681486e-144	6.60714044348617e-142
HID1-AS1	C20orf194	0.512229018191803	2.54762836466905e-79	1.97143107269941e-77
HID1-AS1	C6	0.552683174334057	1.25069915865824e-94	1.59760146066258e-92
RP11-1070N10.3	C6	0.501483980421146	1.36893150075096e-75	9.36473594831905e-74
RP11-696F12.1	C6	0.51013678687265	1.38982915114831e-78	1.04718898622144e-76
HID1-AS1	C7	0.53092438861902	3.88040680120048e-86	3.76152728648162e-84
FAM83H-AS1	C8orf33	0.60124077723585	5.11179857792126e-116	1.25276416505674e-113
FAM83H-AS1	C8orf76	0.559638288702921	1.77161037521402e-97	2.4758254993616e-95
HID1-AS1	C8orf88	0.504822700959646	9.80721785378215e-77	6.93953769653699e-75
HID1-AS1	CA4	0.7084465587374	3.98615624297323e-179	1.29981911489619e-175
RP11-1070N10.3	CA4	0.608771915909231	1.13299352284686e-119	3.11480350461341e-117
RP11-696F12.1	CA4	0.689368126079953	7.10767942967552e-166	1.09785590559159e-162
HID1-AS1	CABP1	0.609616361542716	4.34843460287926e-120	1.21538747150475e-117
RP11-1070N10.3	CABP1	0.54354646929021	5.48136312506238e-91	6.21097700049298e-89
RP11-696F12.1	CABP1	0.594345422888239	9.33368547240258e-113	2.05183771087142e-110
HID1-AS1	CACHD1	0.504120300974845	1.71179649822412e-76	1.20256008932693e-74
RP11-696F12.1	CAMK1	0.515057923225088	2.52161949603175e-80	2.00822871532678e-78
RP11-1070N10.3	CASP10	0.53427608730889	2.09404562470643e-87	2.09565230932897e-85
HID1-AS1	CASQ2	0.651083445849125	3.63542484639411e-142	2.09197315057944e-139
RP11-696F12.1	CASQ2	0.533222536435986	5.26094295310257e-87	5.20288199886024e-85
HID1-AS1	CAT	0.533819597720956	3.12254012538948e-87	3.11167220135375e-85
HID1-AS1	CAV1	0.681011724110944	2.171606349537e-160	2.52400860764503e-157
RP11-1070N10.3	CAV1	0.549419670782351	2.57553875292941e-93	3.14612376905706e-91
RP11-696F12.1	CAV1	0.635846835220892	1.16725161935828e-133	5.15126569911538e-131
HID1-AS1	CAV2	0.58884925210341	3.26368609545335e-110	6.57159709683137e-108
RP11-1070N10.3	CAV2	0.526834950141776	1.30822409536025e-84	1.19140749848207e-82
RP11-696F12.1	CAV2	0.620620346705424	1.26476508200158e-125	4.25417687610788e-123
FAM83H-AS1	CBX3	0.517213273850001	4.26582536883417e-81	3.5018548255066e-79
HID1-AS1	CCDC152	0.520686555161395	2.36997175350245e-82	2.01310408208142e-80
HID1-AS1	CCDC178	0.67440945161438	3.486405617246e-156	3.4105762950709e-153
RP11-1070N10.3	CCDC178	0.555620745758071	7.98260930727465e-96	1.05645829377787e-93
RP11-696F12.1	CCDC178	0.622471876395249	1.40821047436721e-126	4.92231223181419e-124
HID1-AS1	CCDC3	0.564065294739776	2.50975362274756e-99	3.70591167011744e-97
RP11-1070N10.3	CCDC3	0.59502605050213	4.48363540128207e-113	1.00830260489751e-110
RP11-696F12.1	CCDC3	0.573389634494183	2.58761649572582e-103	4.30865674373411e-101
HID1-AS1	CCDC36	0.661250923516892	4.02952425864287e-148	2.97500536303199e-145
RP11-1070N10.3	CCDC36	0.518112847695775	2.0243560546452e-81	1.67351519193521e-79
RP11-696F12.1	CCDC36	0.615500828160604	5.07015603779874e-123	1.57456512507194e-120
HID1-AS1	CCDC50	0.503633763782627	2.51584998545301e-76	1.75899719947784e-74
RP11-1070N10.3	CCDC50	0.500692176069766	2.54701506423744e-75	1.72629387061682e-73
HID1-AS1	CCDC69	0.622816880637653	9.33937077781793e-127	3.29856380228474e-124
RP11-1070N10.3	CCDC69	0.726336790258247	1.44323054472235e-192	9.96593139087981e-189
RP11-696F12.1	CCDC69	0.586748782751182	2.97151192816631e-109	5.8429779773441e-107
RP11-1070N10.3	CCL13	0.537041095580072	1.83756158850388e-88	1.91403154280808e-86
HID1-AS1	CCL14	0.725254465736618	1.00634848270047e-191	6.5630693546782e-188
RP11-1070N10.3	CCL14	0.555652387083966	7.74833071808761e-96	1.02661009367529e-93
RP11-1100L3.8	CCL14	0.511311578946882	5.3686383152774e-79	4.11642359131557e-77
RP11-696F12.1	CCL14	0.676426619541565	1.85841461169925e-157	1.85762820513165e-154
HID1-AS1	CCL16	0.627531589854304	3.23941041588508e-129	1.23867879062133e-126
RP11-696F12.1	CCL16	0.65169881266306	1.60934411649483e-142	9.35252009085783e-140
RP11-1070N10.3	CCL23	0.516028483414783	1.13469051913788e-80	9.15472989976599e-79
HID1-AS1	CCM2L	0.639287848639118	1.54225452260691e-135	7.12776607908759e-133
RP11-1070N10.3	CCM2L	0.507774971988151	9.30224055162095e-78	6.77833655092975e-76
RP11-696F12.1	CCM2L	0.580656979021969	1.6432987623287e-106	2.99080374743824e-104
FAM83H-AS1	CCNA2	0.510025659121695	1.52038728049773e-78	1.14189547573659e-76
FAM83H-AS1	CCNB1	0.546470065612898	3.85306210754257e-92	4.56418729368741e-90
FAM83H-AS1	CCNE2	0.525796650225093	3.1715520872803e-84	2.85731772468023e-82
FAM83H-AS1	CCNF	0.555464924789857	9.2434229468936e-96	1.22056852613705e-93
FAM83H-AS1	CCT3	0.563911766581914	2.91215128353235e-99	4.27856619742006e-97
HID1-AS1	CD209	0.5080464488882	7.48197332743775e-78	5.4860015547028e-76
RP11-1070N10.3	CD209	0.598434578903054	1.11038246198653e-114	2.6493454718008e-112
HID1-AS1	CD300LG	0.74586805273129	1.61360188531923e-208	2.36775906647031e-204
RP11-1070N10.3	CD300LG	0.617124328202389	7.66933301782919e-124	2.4464755515298e-121
RP11-696F12.1	CD300LG	0.69394623133264	5.8454555595072e-169	1.02417616138888e-165
HID1-AS1	CD34	0.716171867627899	8.39944503261426e-185	4.28700370599386e-181
RP11-1070N10.3	CD34	0.507575859068289	1.09117923145609e-77	7.93640210536742e-76
RP11-696F12.1	CD34	0.555612631553617	8.04381707778679e-96	1.06336000761418e-93
HID1-AS1	CD36	0.63901998914961	2.16414975246075e-135	9.88519608721275e-133
RP11-696F12.1	CD36	0.562807235950961	8.4692758668141e-99	1.22741764692013e-96
RP11-1070N10.3	CD79B	0.527608021739884	6.75250865228857e-85	6.24155110781225e-83
HID1-AS1	CD93	0.541393127450256	3.81010382077649e-90	4.22349468858312e-88
RP11-696F12.1	CDC14B	0.506327352109064	2.96101341100263e-77	2.12986130096568e-75
FAM83H-AS1	CDCA5	0.502444949127942	6.42937860686031e-76	4.43445801797492e-74
FAM83H-AS1	CDCA8	0.522069136718711	7.43036237610739e-83	6.41360470096505e-81
HID1-AS1	CDH13	0.521504132741703	1.19438925343659e-82	1.02417351688036e-80
HID1-AS1	CDH20	0.526253314904331	2.14924661286488e-84	1.945258750071e-82
RP11-1070N10.3	CDH20	0.536487427218516	2.99662297682184e-88	3.10205971119149e-86
RP11-696F12.1	CDH20	0.547041805891483	2.28546640875249e-92	2.7237654997305e-90
HID1-AS1	CDH23	0.520153147208075	3.70225037727326e-82	3.11993662446596e-80
RP11-696F12.1	CDH23	0.540530125754634	8.25460351132356e-90	9.07310773590143e-88
HID1-AS1	CDH5	0.669722976362948	2.89506341374556e-153	2.555274392027e-150
FAM83H-AS1	CDK1	0.517089878414961	4.72423913142204e-81	3.85927927374832e-79
RP11-696F12.1	CDKN1C	0.527077590470673	1.06319928687228e-84	9.74308854691154e-83
HID1-AS1	CDO1	0.612130859195222	2.46868129662026e-121	7.20891784602619e-119
RP11-1070N10.3	CDO1	0.544014972370883	3.58816910881934e-91	4.08946768625537e-89
RP11-696F12.1	CDO1	0.643133535027849	1.14684632232014e-137	5.58623609033863e-135
RP11-1070N10.3	CEBPA	0.561991823167709	1.85780276816933e-98	2.65960325555364e-96
RP11-1070N10.3	CELF2	0.606863875250479	9.75768884590451e-119	2.60330703095621e-116
FAM83H-AS1	CENPE	0.50118741386718	1.72767009003981e-75	1.17708178682399e-73
FAM83H-AS1	CENPF	0.5205093334257	2.74880956830377e-82	2.32983938789299e-80
HID1-AS1	CEP112	0.629485025136363	3.01164987394213e-130	1.1984324701765e-127
RP11-696F12.1	CEP112	0.559028153936157	3.16943534232649e-97	4.38750017494937e-95
HID1-AS1	CEP68	0.513490311073876	9.10874835132228e-80	7.1095476659689e-78
HID1-AS1	CES1	0.585278003567212	1.38198228846157e-108	2.65517022655489e-106
RP11-1070N10.3	CES1	0.51110598318638	6.34271651354143e-79	4.85062860928096e-77
RP11-696F12.1	CES1	0.569350098985167	1.43126565225883e-101	2.2613226772364e-99
RP11-1070N10.3	CETP	0.558678456566715	4.42110059103528e-97	6.0914671171553e-95
RP11-696F12.1	CFD	0.535782630568307	5.57731324204352e-88	5.68827803200251e-86
HID1-AS1	CFL2	0.527221593284458	9.39997333922001e-85	8.64105614949911e-83
RP11-1070N10.3	CFLAR	0.505822358035329	4.42883251350988e-77	3.16626460877543e-75
RP11-1070N10.3	CFP	0.557370500566179	1.52987304013216e-96	2.07141633426891e-94
RP11-1100L3.8	CH25H	0.502900340889115	4.49021012379087e-76	3.109768533521e-74
HID1-AS1	CHL1	0.574045695899655	1.34138981724902e-103	2.26895894303836e-101
RP11-696F12.1	CHL1	0.516335407160696	8.8099475902221e-81	7.13733435207848e-79
FAM83H-AS1	CHMP4C	0.544553635717678	2.20262430667637e-91	2.52675801103883e-89
FAM83H-AS1	CHRAC1	0.541164152480118	4.67861089322885e-90	5.17645742465726e-88
HID1-AS1	CHRDL1	0.65929329149864	5.88811151628057e-147	4.13895455626453e-144
RP11-1070N10.3	CHRDL1	0.613471367134487	5.29270621095693e-122	1.58903013325891e-119
RP11-696F12.1	CHRDL1	0.635348057199975	2.17543127989828e-133	9.42339033015716e-131
RP11-1070N10.3	CHST7	0.518171760374579	1.92776008465237e-81	1.59478334275787e-79
RP11-696F12.1	CHST7	0.510488350851203	1.04594463361522e-78	7.91640493488655e-77
HID1-AS1	CIDEA	0.659250886850292	6.23890476550381e-147	4.35943470489579e-144
RP11-1070N10.3	CIDEA	0.603586009551811	3.81115092151156e-117	9.66287271438968e-115
RP11-696F12.1	CIDEA	0.657509128164614	6.66628684092948e-146	4.47174521289549e-143
HID1-AS1	CIDEC	0.659681013665442	3.46729906970079e-147	2.45196528790467e-144
RP11-1070N10.3	CIDEC	0.585471069592546	1.12998512592114e-108	2.18172621598491e-106
RP11-696F12.1	CIDEC	0.655582891002351	8.98787749520947e-145	5.79718098441011e-142
HID1-AS1	CKMT2	0.509398793499827	2.52139435684854e-78	1.87927926063778e-76
RP11-696F12.1	CKMT2	0.536908784613308	2.06553733012005e-88	2.14768314599462e-86
FAM83H-AS1	CKS2	0.534302275757716	2.04655424763395e-87	2.05162257156062e-85
HID1-AS1	CLDN5	0.595443206267514	2.85819929869618e-113	6.5024034045338e-111
RP11-1070N10.3	CLDN5	0.508739495076934	4.28745717667907e-78	3.16742981730873e-76
RP11-696F12.1	CLDN5	0.620290043112656	1.868141282199e-125	6.23014503174262e-123
RP11-1070N10.3	CLEC10A	0.528568696724801	2.96149871586964e-85	2.7745437690019e-83
HID1-AS1	CLEC14A	0.589182172563552	2.29625038366552e-110	4.6475315954913e-108
HID1-AS1	CLEC1A	0.621929298062836	2.68350119362259e-126	9.23801188033302e-124
RP11-1070N10.3	CLEC1A	0.563754376279288	3.39145649788545e-99	4.96412815818919e-97
RP11-696F12.1	CLEC1A	0.590267876121334	7.27513256263726e-111	1.50357009071829e-108
HID1-AS1	CLEC3B	0.670403639272083	1.09898593782237e-153	1.00007720341836e-150
RP11-1070N10.3	CLEC3B	0.547641871016294	1.31957578038224e-92	1.58551689722693e-90
RP11-696F12.1	CLEC3B	0.637468861643817	1.52906203174262e-134	6.93037034387127e-132
RP11-1070N10.3	CLEC4G	0.509293016665165	2.74577769007896e-78	2.04522108526884e-76
RP11-696F12.1	CLEC4G	0.521182274077934	1.56458440771801e-82	1.33381672928117e-80
RP11-1070N10.3	CLIC2	0.550238244963627	1.20980696963448e-93	1.49809325068978e-91
HID1-AS1	CLIC5	0.56881770646594	2.41889788111348e-101	3.7961821158277e-99
RP11-696F12.1	CLMP	0.522541270324445	4.99411345183251e-83	4.32025776057935e-81
HID1-AS1	CMA1	0.576452847551786	1.18864563526096e-104	2.0702538742327e-102
RP11-696F12.1	CMA1	0.544620447791722	2.07313188432939e-91	2.38359404408842e-89
HID1-AS1	CNRIP1	0.647316251828317	5.11978157646593e-140	2.69511730610464e-137
RP11-1070N10.3	CNRIP1	0.527428617480736	7.87380926698583e-85	7.26085208052998e-83
RP11-696F12.1	CNRIP1	0.589275935721139	2.07962039731769e-110	4.23096427107666e-108
RP11-696F12.1	CNTNAP3B	0.506317424692418	2.98456104747075e-77	2.14548451538635e-75
HID1-AS1	COL25A1	0.524359472722596	1.07500112985567e-83	9.5241043497175e-82
RP11-696F12.1	COL25A1	0.520411308936189	2.98366391641857e-82	2.52161488227773e-80
HID1-AS1	COL6A6	0.564055528615384	2.53361310761585e-99	3.73644274752544e-97
RP11-696F12.1	COL6A6	0.544022156002351	3.56491433071791e-91	4.06691247116594e-89
FAM83H-AS1	COMMD5	0.5361802940158	3.92897998674216e-88	4.05292584045398e-86
FAM83H-AS1	COPS5	0.534039779101721	2.57540391279617e-87	2.57518454278656e-85
HID1-AS1	CORO2B	0.665556668496717	1.02870816054099e-150	8.15946290310179e-148
RP11-696F12.1	CORO2B	0.590128941886413	8.4299508332831e-111	1.7391773784167e-108
RP11-696F12.1	COX7A1	0.537142464178827	1.68001648377775e-88	1.75304120027262e-86
HID1-AS1	CPA1	0.632422384989499	8.19448267550197e-132	3.39911774302889e-129
RP11-1070N10.3	CPA1	0.58920954192575	2.23079046376334e-110	4.53066596092004e-108
RP11-696F12.1	CPA1	0.684938025794297	6.06225446498449e-163	8.27497734470383e-160
HID1-AS1	CPED1	0.636895379832153	3.14146316970798e-134	1.40754336447336e-131
RP11-696F12.1	CPED1	0.513613077565073	8.23913503243101e-80	6.43507692253543e-78
RP11-1070N10.3	CPM	0.507995886550568	7.7917761744249e-78	5.70247260047219e-76
HID1-AS1	CRHBP	0.698738777648009	2.9823286707118e-172	6.7326069741319e-169
RP11-1070N10.3	CRHBP	0.613112275237757	8.00103808768497e-122	2.37782749648946e-119
RP11-696F12.1	CRHBP	0.663199557125011	2.7360224590339e-149	2.09922664356856e-146
HID1-AS1	CRTAP	0.548750740373446	4.7682216641874e-93	5.78245393759255e-91
RP11-696F12.1	CRTAP	0.503036296135458	4.03345269048734e-76	2.80169829193082e-74
RP11-1100L3.8	CSRNP1	0.565057563778513	9.58090865516401e-100	1.43274250577032e-97
HID1-AS1	CXCL12	0.528061353580108	4.57819437071113e-85	4.25859141979223e-83
RP11-1100L3.8	CXCL2	0.51252491870378	2.00222770184103e-79	1.55245383037727e-77
RP11-696F12.1	CXCL2	0.542352374390359	1.60910771045527e-90	1.80586189417155e-88
HID1-AS1	CXorf36	0.719790035856507	1.58462694165386e-187	9.30096783403733e-184
RP11-1070N10.3	CXorf36	0.515087837793303	2.46040823777238e-80	1.96081006810658e-78
RP11-696F12.1	CXorf36	0.594871442008935	5.29698503501081e-113	1.1889351305161e-110
RP11-1070N10.3	CYB5R3	0.514844927357543	3.00356924478018e-80	2.38881432008635e-78
FAM83H-AS1	CYC1	0.518416392885074	1.5733863065283e-81	1.30437724945873e-79
HID1-AS1	CYGB	0.539544421674612	1.99068574074129e-89	2.15379354014397e-87
RP11-696F12.1	CYGB	0.522601289750803	4.74792107030667e-83	4.11031308586505e-81
RP11-1070N10.3	CYP26B1	0.551030062876312	5.81331295291456e-94	7.25212335326929e-92
HID1-AS1	CYP2U1	0.500338353082971	3.35967540551437e-75	2.26662238996168e-73
RP11-1100L3.8	CYR61	0.562360224460721	1.30312191601791e-98	1.87467502109488e-96
HID1-AS1	DBX2	0.550320900801891	1.12080545901629e-93	1.38934902675736e-91
RP11-696F12.1	DBX2	0.520793059469917	2.16781249165248e-82	1.84539164898538e-80
FAM83H-AS1	DCAF13	0.650899105902457	4.63885829118594e-142	2.65636865757228e-139
HID1-AS1	DCUN1D3	0.538022796563469	7.70341118112841e-89	8.16895608448658e-87
HID1-AS1	DDR2	0.552106024378636	2.14063034107079e-94	2.70785124717996e-92
RP11-1070N10.3	DDR2	0.50642678136789	2.73513928245383e-77	1.97101289359886e-75
RP11-696F12.1	DDR2	0.518978747602113	9.85757220081574e-82	8.2303015693724e-80
HID1-AS1	DEFB132	0.607501044089846	4.76191247945265e-119	1.28802052065195e-116
RP11-1070N10.3	DEFB132	0.510486767911745	1.04728497651049e-78	7.92144222890245e-77
RP11-696F12.1	DEFB132	0.573989945546512	1.41849541183756e-103	2.39593059562031e-101
HID1-AS1	DENND2A	0.520636713937091	2.47092218685689e-82	2.09733590394165e-80
RP11-696F12.1	DENND2A	0.523923703358456	1.55471339327838e-83	1.36915082698386e-81
FAM83H-AS1	DERL1	0.531233080802586	2.9696069852173e-86	2.89296401655318e-84
RP11-1070N10.3	DGAT2	0.572352069759859	7.2922362381005e-103	1.19725260418268e-100
RP11-696F12.1	DGAT2	0.500588301833228	2.76282527908742e-75	1.87148332090059e-73
HID1-AS1	DLC1	0.567330943614456	1.04194719161471e-100	1.60728227100724e-98
RP11-696F12.1	DMD	0.517318641414984	3.90963489490149e-81	3.21394986213225e-79
HID1-AS1	DMGDH	0.632655823455767	6.14325060837625e-132	2.57555781756174e-129
RP11-1070N10.3	DMGDH	0.573801518898932	1.71329357196701e-103	2.87730375412314e-101
RP11-696F12.1	DMGDH	0.633786250946347	1.51691984043761e-132	6.49894963755369e-130
HID1-AS1	DMRT2	0.544068777868292	3.41759739404647e-91	3.90644360357463e-89
RP11-1070N10.3	DMRT2	0.532441723388909	1.03910664476008e-86	1.02247048640725e-84
RP11-696F12.1	DMRT2	0.537079799962462	1.77574217589411e-88	1.85128218497522e-86
HID1-AS1	DNASE1L3	0.623095615242102	6.69980843017314e-127	2.38330458066068e-124
RP11-1070N10.3	DNASE1L3	0.616268156367609	2.07936737728625e-123	6.54415379141106e-121
RP11-696F12.1	DNASE1L3	0.614303898940042	2.02628281878306e-122	6.16231451028349e-120
HID1-AS1	DOCK11	0.586646406143823	3.30790296308889e-109	6.47191214728341e-107
RP11-1070N10.3	DOCK11	0.626648717685982	9.42584951125724e-129	3.54647587861054e-126
HID1-AS1	DPT	0.573894279898463	1.56123604202369e-103	2.62946196518165e-101
RP11-1070N10.3	DPT	0.557292015869945	1.64789552688798e-96	2.22864580531543e-94
RP11-696F12.1	DPT	0.577531223493209	3.98749375928963e-105	7.02840679283799e-103
FAM83H-AS1	DSCC1	0.505891551056096	4.19130483278132e-77	2.99827711346861e-75
HID1-AS1	DTX1	0.550365168974468	1.07585316332151e-93	1.33503597084897e-91
RP11-1070N10.3	DTX1	0.605738269331236	3.45164477971865e-118	9.04438796185654e-116
RP11-696F12.1	DTX1	0.59145848382689	2.052327582939e-111	4.31761173765608e-109
RP11-1100L3.8	DUSP1	0.687172340932605	2.04651371549086e-164	2.9659289513762e-161
RP11-1070N10.3	DUSP22	0.520457896740984	2.86965280306125e-82	2.43050896501703e-80
FAM83H-AS1	E2F5	0.595718573095219	2.12255861630581e-113	4.83819720326483e-111
HID1-AS1	EBF1	0.749073812674583	2.8126258666425e-211	4.71677357835948e-207
RP11-1070N10.3	EBF1	0.596458386281792	9.52875620840382e-114	2.19329547314613e-111
RP11-696F12.1	EBF1	0.652054928054606	1.00337705265685e-142	5.86002150305411e-140
HID1-AS1	EBF2	0.715949099446867	1.23194111181613e-184	5.7847026846438e-181
RP11-696F12.1	EBF2	0.54512316239283	1.31354730003884e-91	1.52218477346061e-89
HID1-AS1	EBF3	0.714285362304346	2.12733295090559e-183	8.91884339667167e-180
RP11-1070N10.3	EBF3	0.569451818077147	1.29458545308749e-101	2.05644636451882e-99
RP11-696F12.1	EBF3	0.660626837009863	9.49548359940004e-148	6.88070876378747e-145
HID1-AS1	ECM2	0.609894719817812	3.16930958692838e-120	8.92194849902931e-118
RP11-696F12.1	ECM2	0.519231108747298	7.98948662162382e-82	6.68009853641325e-80
HID1-AS1	ECSCR	0.614001502184749	2.87277240920735e-122	8.69161734837244e-120
RP11-1100L3.8	ECSCR	0.505174881158534	7.41382648165894e-77	5.26821483463646e-75
RP11-696F12.1	ECSCR	0.581186816489596	9.53811622422679e-107	1.7494991618156e-104
HID1-AS1	EDNRB	0.625475071142777	3.8782399477143e-128	1.42270808581932e-125
RP11-696F12.1	EEPD1	0.530796588277351	4.33451559170627e-86	4.19134090041515e-84
HID1-AS1	EGFLAM	0.537440189560385	1.29092796289948e-88	1.35426303453771e-86
RP11-1100L3.8	EGR1	0.692012300084332	1.19408338817492e-167	1.97427392870216e-164
RP11-1100L3.8	EGR2	0.563209648270522	5.74293889888793e-99	8.36431262209001e-97
RP11-1100L3.8	EGR3	0.537357783457887	1.38861206611411e-88	1.45414068190129e-86
HID1-AS1	EHD2	0.55594251113985	5.89555259303263e-96	7.82894704633598e-94
RP11-696F12.1	EHD2	0.546798499408758	2.8546795071535e-92	3.38495785196716e-90
FAM83H-AS1	EIF2AK1	0.517189742834669	4.34968497444444e-81	3.56570893261196e-79
RP11-696F12.1	ELANE	0.501133004840787	1.80299406886447e-75	1.22768836278422e-73
HID1-AS1	ELMOD3	0.530199358327865	7.26565801634243e-86	6.96826466126175e-84
HOXB-AS1	ELMOD3	0.546427039839734	4.00735904269112e-92	4.74217618973297e-90
RP11-696F12.1	ELMOD3	0.5844241654959	3.36092349528026e-108	6.42571350343567e-106
HID1-AS1	ELTD1	0.653702466133367	1.11833755394462e-143	6.90956028723993e-141
FAM83H-AS1	EMC2	0.500091108869126	4.0761745623998e-75	2.73742638375351e-73
HID1-AS1	EMCN	0.660993282244586	5.74174056235068e-148	4.18647779263569e-145
RP11-696F12.1	EMCN	0.527945222122016	5.05770165156348e-85	4.69346716898844e-83
FAM83H-AS1	ENOPH1	0.511385009711065	5.05812671690745e-79	3.88595219435711e-77
HID1-AS1	ENPP2	0.60928563105167	6.32949580321141e-120	1.76489195329926e-117
RP11-1070N10.3	ENPP2	0.577343200202032	4.82541106254331e-105	8.46718990481254e-103
RP11-696F12.1	ENPP2	0.563050700165202	6.69578005596031e-99	9.72794085110372e-97
HID1-AS1	EPAS1	0.603882971596251	2.73914999967761e-117	6.97502860004674e-115
HID1-AS1	EPB42	0.595293942953673	3.35808134302468e-113	7.58086863187822e-111
RP11-1070N10.3	EPB42	0.639686278921412	9.31178132742835e-136	4.32059292500717e-133
RP11-696F12.1	EPB42	0.608923449258147	9.54308204373617e-120	2.63591153203338e-117
FAM83H-AS1	EPCAM	0.559108520572922	2.93587637745738e-97	4.06897907850911e-95
FAM83H-AS1	EPT1	0.503430968027583	2.95331618243149e-76	2.05872794926148e-74
HID1-AS1	ERG	0.679971002812653	1.01642845619519e-159	1.11512650909115e-156
RP11-696F12.1	ERG	0.532835653190464	7.37266977785326e-87	7.26681532512338e-85
HID1-AS1	ERICH4	0.610390229090893	1.80341250056035e-120	5.12597078549104e-118
RP11-1070N10.3	ERICH4	0.515236891930557	2.17677963408592e-80	1.73949735361025e-78
RP11-696F12.1	ERICH4	0.570866341763707	3.1943795823651e-102	5.14387131925706e-100
HID1-AS1	ESAM	0.594288375078269	9.92447812101089e-113	2.17763455444013e-110
HID1-AS1	ESR2	0.545042742715874	1.41309554474017e-91	1.63592984217997e-89
RP11-1070N10.3	ESR2	0.646378552294619	1.73523248131433e-139	8.93416407813549e-137
RP11-696F12.1	ESR2	0.532905926972129	6.93453626353186e-87	6.84646940265774e-85
FAM83H-AS1	ESRP1	0.778859069006492	4.39623523603909e-239	2.58037027179314e-234
FAM83H-AS1	ESRP2	0.512981872701623	1.37957082903184e-79	1.07535072788876e-77
HID1-AS1	F10	0.620470363288164	1.50992592810091e-125	5.06429156285047e-123
RP11-1070N10.3	F10	0.584361322231453	3.58773276757853e-108	6.82599594142696e-106
RP11-696F12.1	F10	0.614078515664609	2.6284972899564e-122	7.97310844620109e-120
HID1-AS1	F8	0.540654153592258	7.38757607945385e-90	8.13534292652052e-88
HID1-AS1	FABP4	0.604922735731771	8.59388403858307e-118	2.23193815771962e-115
RP11-696F12.1	FABP4	0.581321086325877	8.30850510200002e-107	1.52873889329746e-104
RP11-1070N10.3	FADS3	0.535909436747714	4.98805598213126e-88	5.10059139148422e-86
RP11-696F12.1	FADS3	0.5347238772302	1.41420611492782e-87	1.42134979307686e-85
RP11-1070N10.3	FAM107A	0.528010394449318	4.78275989244495e-85	4.4453537907689e-83
RP11-696F12.1	FAM107A	0.510103011633559	1.42828241860684e-78	1.07478252000164e-76
HID1-AS1	FAM110D	0.566299788673743	2.85644061309729e-100	4.3547735528765e-98
RP11-1070N10.3	FAM110D	0.519482006346425	6.48217579524863e-82	5.42755076037259e-80
RP11-696F12.1	FAM110D	0.582367474720608	2.82777213276255e-107	5.28586259020693e-105
HID1-AS1	FAM124B	0.531965292407194	1.57269782237683e-86	1.54106007820381e-84
HID1-AS1	FAM13A	0.542838540384762	1.03846883310643e-90	1.16880015645603e-88
RP11-696F12.1	FAM13A	0.522186356208575	6.73278802016848e-83	5.81576148408814e-81
HID1-AS1	FAM13C	0.654602213796923	3.35471647990149e-144	2.12870360851695e-141
RP11-696F12.1	FAM13C	0.528383113486816	3.47336772123798e-85	3.24632672608381e-83
HID1-AS1	FAM149A	0.524587816611775	8.85827024390403e-84	7.87782078736284e-82
RP11-1070N10.3	FAM149A	0.509974983046566	1.58391110367228e-78	1.18884478555044e-76
RP11-696F12.1	FAM149A	0.553339189999899	6.78136254777326e-95	8.72877356889367e-93
HID1-AS1	FAM162B	0.685425736150855	2.90094531020359e-163	4.05407107100952e-160
RP11-1070N10.3	FAM162B	0.516961767793436	5.25212770372091e-81	4.28455365628768e-79
RP11-696F12.1	FAM162B	0.579598312923135	4.85822205282725e-106	8.64101040577865e-104
HID1-AS1	FAM180B	0.599408403697589	3.82854936143525e-115	9.22861210552123e-113
RP11-1070N10.3	FAM180B	0.639202704473779	1.71767255270285e-135	7.90735611614853e-133
RP11-696F12.1	FAM180B	0.591572605154607	1.81738501547582e-111	3.84030438695949e-109
HID1-AS1	FAM212B	0.513720243481984	7.54792434072423e-80	5.90307020891151e-78
HID1-AS1	FAM228A	0.55204974057503	2.25567945497417e-94	2.85031443723809e-92
RP11-1070N10.3	FAM228A	0.57575957397343	2.3937335044849e-104	4.13235847193357e-102
RP11-696F12.1	FAM228A	0.5622731710223	1.41708615240949e-98	2.03363989524877e-96
HID1-AS1	FAM47E-STBD1	0.505539008735727	5.54967465713391e-77	3.94834126061182e-75
RP11-1070N10.3	FAM49A	0.565091541459978	9.26959040706409e-100	1.38795563505772e-97
FAM83H-AS1	FAM49B	0.514452416889567	4.14450572919938e-80	3.28067112306618e-78
FAM83H-AS1	FAM83D	0.50024084045025	3.62591331168152e-75	2.44063052556361e-73
FAM83H-AS1	FAM83H	0.827022162878913	1.10901428569323e-294	1.30187186997528e-289
FAM83H-AS1	FAM84B	0.545719112135495	7.6396440512138e-92	8.93244835828673e-90
RP11-1070N10.3	FAM89A	0.594372208035363	9.06852099538002e-113	1.99728645337272e-110
RP11-696F12.1	FAM89A	0.527379902077608	8.20909052508202e-85	7.56409055525415e-83
FAM83H-AS1	FAM91A1	0.54636879440337	4.22608770539856e-92	4.99095005771365e-90
HID1-AS1	FAT4	0.580477378042052	1.975613528042e-106	3.59005065103483e-104
FAM83H-AS1	FBXL6	0.599429894437002	3.73947852771079e-115	9.03245646847674e-113
HID1-AS1	FERMT2	0.520420201755563	2.96155812431141e-82	2.50473564994897e-80
RP11-1070N10.3	FFAR3	0.517804898915266	2.61344356456069e-81	2.1544391857007e-79
RP11-1070N10.3	FFAR4	0.538582899288073	4.68501016603936e-89	5.00886469391039e-87
RP11-696F12.1	FFAR4	0.52942450404205	1.41795153340612e-85	1.3434489952102e-83
RP11-696F12.1	FGF2	0.528436503330701	3.31769122431029e-85	3.1032969945959e-83
HID1-AS1	FGF7	0.508399281786852	5.63606521126964e-78	4.14547428039438e-76
RP11-1070N10.3	FGFBP2	0.551654656236973	3.25648243026467e-94	4.09291726433372e-92
HID1-AS1	FHL1	0.689339238351032	7.4303778735067e-166	1.13279488126098e-162
RP11-1070N10.3	FHL1	0.589207112511169	2.2365249376979e-110	4.53446739959164e-108
RP11-696F12.1	FHL1	0.646173729959407	2.26412521998591e-139	1.16063606800937e-136
HID1-AS1	FHL5	0.662914340424026	4.06112761998809e-149	3.09568682669092e-146
HID1-AS1	FIGF	0.690224749323369	1.90056962945086e-166	2.97477158401649e-163
RP11-1070N10.3	FIGF	0.533924322772327	2.849201655962e-87	2.84411379586207e-85
RP11-696F12.1	FIGF	0.635822139367992	1.20382545026744e-133	5.2730249853319e-131
FAM83H-AS1	FKBP4	0.50629986839561	3.02666165049623e-77	2.17441744890913e-75
HID1-AS1	FLI1	0.532699221325553	8.30354024147665e-87	8.17745460525959e-85
RP11-1070N10.3	FLI1	0.593401864227273	2.57174446324369e-112	5.58035272717518e-110
HID1-AS1	FLRT2	0.52542410753509	4.35449406241351e-84	3.89911562156157e-82
HID1-AS1	FLT4	0.548909709296545	4.11949148228984e-93	5.00090077669084e-91
HID1-AS1	FMO2	0.509231079818392	2.88628229524191e-78	2.14715258959726e-76
RP11-1070N10.3	FMO2	0.516816799987318	5.92063466608076e-81	4.81651630943327e-79
RP11-696F12.1	FMO2	0.53948662915692	2.09593720830854e-89	2.26349649386696e-87
RP11-696F12.1	FNDC4	0.531624661089134	2.1142297870189e-86	2.06480394923585e-84
RP11-1070N10.3	FOLR2	0.554384167089298	2.55058205922679e-95	3.32680919925147e-93
RP11-1100L3.8	FOS	0.757195927680905	1.85339702453069e-218	4.35140553419317e-214
HID1-AS1	FOSB	0.516848835123166	5.76596662778389e-81	4.69394467708426e-79
RP11-1100L3.8	FOSB	0.709877799347794	3.6563722099276e-180	1.30067131431334e-176
HID1-AS1	FOXN3	0.511205149610451	5.85268180465043e-79	4.47878955050791e-77
HID1-AS1	FOXO1	0.55912079001246	2.90176099116861e-97	4.02645062356126e-95
HID1-AS1	FP325317.1	0.706409525223984	1.16508489789141e-177	3.33583697959688e-174
RP11-1070N10.3	FP325317.1	0.666887841868762	1.5916286548262e-151	1.29750894298644e-148
RP11-696F12.1	FP325317.1	0.697634269424572	1.73421816467291e-171	3.70145218819914e-168
HID1-AS1	FREM1	0.626525334360488	1.09402211805103e-128	4.06415368474717e-126
RP11-1070N10.3	FREM1	0.537565432148759	1.15541733984852e-88	1.21536237925464e-86
RP11-696F12.1	FREM1	0.607725146237484	3.69854324789839e-119	1.00270667868543e-116
HID1-AS1	FRMD1	0.644094398244481	3.33317728263823e-138	1.65797322546145e-135
RP11-1070N10.3	FRMD1	0.64651987039588	1.44406418796655e-139	7.46778392182349e-137
RP11-696F12.1	FRMD1	0.664791253969256	2.99501728123771e-150	2.35963140029862e-147
HID1-AS1	FXYD1	0.648969123507267	5.89204942600168e-141	3.23209197251559e-138
RP11-1070N10.3	FXYD1	0.603125540646182	6.35588280847175e-117	1.60110961992811e-114
RP11-696F12.1	FXYD1	0.702051482970695	1.44636106928416e-174	3.53725679006808e-171
RP11-1070N10.3	FYN	0.557974854422715	8.6267184880023e-97	1.17754707361231e-94
HID1-AS1	FZD4	0.690882812009193	6.87796872448808e-167	1.10603390214747e-163
RP11-696F12.1	FZD4	0.560387552981394	8.65827929932921e-98	1.22309916600271e-95
HID1-AS1	G0S2	0.545971629054091	6.07012570424488e-92	7.12572056421307e-90
RP11-1070N10.3	G0S2	0.587836436872182	9.48705588676689e-110	1.88760252635181e-107
RP11-696F12.1	G0S2	0.610001893812093	2.80568194084368e-120	7.91728372681825e-118
RP11-1070N10.3	GAB3	0.567332259523139	1.04060472074972e-100	1.60728227100724e-98
RP11-1070N10.3	GABRE	0.507832331945448	8.88408741471252e-78	6.47765851933604e-76
HID1-AS1	GALNT15	0.62851640713398	9.80121787615273e-130	3.82247497169957e-127
RP11-696F12.1	GALNT15	0.567760439132102	6.83851851667417e-101	1.06046722413789e-98
HID1-AS1	GDF10	0.635827891206473	1.19520637251836e-133	5.25487925355546e-131
RP11-1070N10.3	GDF10	0.567021226101419	1.41110630601023e-100	2.16535646094824e-98
RP11-696F12.1	GDF10	0.612853796891984	1.07692813613308e-121	3.16843593735996e-119
HID1-AS1	GHR	0.579857146012585	3.72855457192137e-106	6.67218020118673e-104
HID1-AS1	GIMAP1	0.518261950030901	1.7887012589986e-81	1.48183232740893e-79
RP11-1070N10.3	GIMAP1	0.620890339870436	9.19158131203164e-126	3.10057393741205e-123
RP11-696F12.1	GIMAP1	0.521495787538331	1.20278398215956e-82	1.03061906325336e-80
RP11-1070N10.3	GIMAP4	0.526108700196877	2.43124006363437e-84	2.19879253520831e-82
RP11-1070N10.3	GIMAP5	0.594841454769054	5.47099482826398e-113	1.22331444359983e-110
HID1-AS1	GIMAP6	0.564828280822768	1.19721359507738e-99	1.78125353518547e-97
RP11-1070N10.3	GIMAP6	0.551237890229714	4.79446800384908e-94	6.00664459948606e-92
RP11-1070N10.3	GIMAP7	0.569437401275694	1.31313584975405e-101	2.080283635663e-99
HID1-AS1	GIMAP8	0.620416979073588	1.60817454158392e-125	5.37845041129734e-123
RP11-1070N10.3	GIMAP8	0.591664329671532	1.64813994045946e-111	3.49864643057028e-109
RP11-696F12.1	GIMAP8	0.520451314519444	2.88549387737932e-82	2.44216385195068e-80
FAM83H-AS1	GINS1	0.548611008190164	5.42194885924536e-93	6.54817465624293e-91
HID1-AS1	GIPC2	0.632550472594799	6.99648238454499e-132	2.92283653779978e-129
RP11-696F12.1	GIPC2	0.576853163641661	7.92809559776974e-105	1.3849391997354e-102
HID1-AS1	GLP2R	0.529872318592561	9.63671786175289e-86	9.20467298446845e-84
RP11-1070N10.3	GLP2R	0.567647593654915	7.63904181580351e-101	1.18304369229179e-98
RP11-696F12.1	GLP2R	0.548240387373494	7.6212646523054e-93	9.18542358864611e-91
HID1-AS1	GLYAT	0.70345554898473	1.47798621128716e-175	3.94320003052272e-172
RP11-1070N10.3	GLYAT	0.657740802729874	4.86900944728227e-146	3.32309894777015e-143
RP11-696F12.1	GLYAT	0.704517266888515	2.61042243637588e-176	7.29613070967058e-173
RP11-1070N10.3	GMFG	0.555040258449205	1.37795049701095e-95	1.80734758485045e-93
HID1-AS1	GNAI1	0.53643585373055	3.13614307683758e-88	3.24362850916267e-86
RP11-1070N10.3	GNAI1	0.512253561386785	2.49725084255174e-79	1.93372213988885e-77
RP11-696F12.1	GNAI1	0.500756766334701	2.42137346153216e-75	1.64303485924428e-73
RP11-696F12.1	GNAL	0.546952107679297	2.48079300078155e-92	2.9475737890865e-90
HID1-AS1	GNG11	0.677038411286194	7.60263131210478e-158	7.82870955901737e-155
RP11-696F12.1	GNG11	0.610014059388493	2.76712878755594e-120	7.82730718966728e-118
HID1-AS1	GNG2	0.585363217363764	1.26450555291047e-108	2.43744346233431e-106
RP11-1070N10.3	GNG2	0.611979473785293	2.93623130284833e-121	8.53178694656846e-119
RP11-696F12.1	GNG2	0.561146906755084	4.18308443939452e-98	5.9377543209253e-96
HID1-AS1	GOLGA8M	0.646993331695648	7.798623722821e-140	4.08696624474088e-137
RP11-1070N10.3	GOLGA8M	0.559299191691513	2.44809982643198e-97	3.40904434904923e-95
RP11-696F12.1	GOLGA8M	0.608206382813805	2.14810572317697e-119	5.85072229335835e-117
HID1-AS1	GPAM	0.682572119141054	2.12095427841063e-161	2.64871088024068e-158
RP11-1070N10.3	GPAM	0.562391382518246	1.26459123178839e-98	1.82147686748023e-96
RP11-696F12.1	GPAM	0.627004872480964	6.12885690160385e-129	2.32837058795882e-126
HID1-AS1	GPBAR1	0.615869905140794	3.30345554319648e-123	1.03136342078679e-120
RP11-1070N10.3	GPBAR1	0.710248056804432	1.96616219838047e-180	7.21274313962135e-177
RP11-696F12.1	GPBAR1	0.67717341658074	6.23988670914168e-158	6.48230354678002e-155
HID1-AS1	GPD1	0.65329409978628	1.92893512993212e-143	1.1732523051955e-140
RP11-1070N10.3	GPD1	0.58150936531964	6.8458250275338e-107	1.26556125981448e-104
RP11-696F12.1	GPD1	0.646728474250889	1.10092151977783e-139	5.74387454252089e-137
HID1-AS1	GPIHBP1	0.697423708771461	2.42358372789726e-171	5.08043738960462e-168
RP11-1070N10.3	GPIHBP1	0.552165395427434	2.02560230706804e-94	2.57065356569424e-92
RP11-1100L3.8	GPIHBP1	0.511437876339868	4.84571015193177e-79	3.72519917966778e-77
RP11-696F12.1	GPIHBP1	0.681433168247264	1.16023829336345e-160	1.36200373257935e-157
HID1-AS1	GPR116	0.677589426842612	3.3926514097204e-158	3.55592275881319e-155
HID1-AS1	GPR124	0.538662067624703	4.36667464023592e-89	4.67704321183663e-87
HID1-AS1	GPR133	0.545852821777554	6.76392716195763e-92	7.91642482095918e-90
RP11-1070N10.3	GPR133	0.546934042850325	2.5220986283842e-92	2.99362141542994e-90
RP11-696F12.1	GPR133	0.527453786744444	7.70596362931421e-85	7.11165935884588e-83
HID1-AS1	GPR146	0.728108155191453	5.8909667311624e-194	5.31954295823964e-190
RP11-1070N10.3	GPR146	0.625810687155771	2.58960722974094e-128	9.55955951884558e-126
RP11-696F12.1	GPR146	0.67944477275824	2.21281608102388e-159	2.38314201606783e-156
RP11-696F12.1	GPR17	0.570164113305347	6.40420286981721e-102	1.02423620556927e-99
HID1-AS1	GPR34	0.515299748426571	2.06716456264918e-80	1.65302757499583e-78
HID1-AS1	GPRASP1	0.558266429802975	6.54067026592747e-97	8.96973460884609e-95
RP11-696F12.1	GPRASP1	0.503185038806562	3.5865849088432e-76	2.49277206897042e-74
HID1-AS1	GPX3	0.594811108234638	5.65289018423292e-113	1.26158322951921e-110
RP11-1070N10.3	GPX3	0.604544047749602	1.31146131170017e-117	3.38357018418645e-115
RP11-696F12.1	GPX3	0.61065613356905	1.33202391242413e-120	3.7952982300842e-118
HID1-AS1	GRASP	0.509228403483334	2.89251239829315e-78	2.15042451194194e-76
RP11-1100L3.8	GRASP	0.560330828560433	9.14111991702218e-98	1.28753735970195e-95
RP11-696F12.1	GRASP	0.58181666906031	4.9893828443215e-107	9.25282230797631e-105
FAM83H-AS1	GRHL2	0.69667043082682	8.00615689362007e-171	1.62041854783114e-167
FAM83H-AS1	GRINA	0.552274478539811	1.83007588802357e-94	2.32754722096519e-92
RP11-1070N10.3	GRK5	0.521235574125285	1.49620290278564e-82	1.27737642733096e-80
HID1-AS1	GSN	0.594850088467696	5.42031927364453e-113	1.21429633498689e-110
RP11-1070N10.3	GSN	0.598736914308205	7.98129272920298e-115	1.90819542460517e-112
RP11-696F12.1	GSN	0.641843254068282	5.98556834898205e-137	2.86794232035511e-134
HID1-AS1	GYG2	0.597161923812622	4.44044397698107e-114	1.04252743691562e-111
RP11-1070N10.3	GYG2	0.556270391089099	4.32767690678335e-96	5.77959035366664e-94
RP11-696F12.1	GYG2	0.601725804504376	2.99333145340124e-116	7.41323163111333e-114
RP11-1070N10.3	GYPC	0.653768413492857	1.02401501248745e-143	6.36027102200537e-141
RP11-696F12.1	GYPC	0.599106847374163	5.32603085390515e-115	1.28119418430313e-112
HID1-AS1	GYPE	0.539314313162186	2.44381388470514e-89	2.63433711593697e-87
RP11-1070N10.3	GYPE	0.543545184007997	5.4877333280628e-91	6.21219879827668e-89
HID1-AS1	GYS2	0.507473282232077	1.18463293714471e-77	8.61077773940667e-76
RP11-1070N10.3	HABP4	0.510372664200152	1.1485458659171e-78	8.67059801929312e-77
RP11-696F12.1	HABP4	0.508835571067743	3.96856169916643e-78	2.93738624126826e-76
HID1-AS1	HBA2	0.53289466196626	7.00298264704419e-87	6.90823641123124e-85
RP11-696F12.1	HBA2	0.565276290441509	7.74508351980611e-100	1.16116903498089e-97
HID1-AS1	HBB	0.548732737625016	4.84782483373491e-93	5.86686760033136e-91
RP11-696F12.1	HBB	0.536993917612447	1.91582146110093e-88	1.99377908970423e-86
RP11-1100L3.8	HBEGF	0.503465386770862	2.87406360396471e-76	2.00467217153545e-74
HID1-AS1	HCAR2	0.626728490528325	8.55992403958611e-129	3.23102727654988e-126
RP11-1070N10.3	HCAR2	0.617087323947314	8.00769045315116e-124	2.54060211431193e-121
RP11-696F12.1	HCAR2	0.613356811685968	6.03887373490627e-122	1.80842700954247e-119
HID1-AS1	HCAR3	0.564138968681468	2.33683217656579e-99	3.45492102275892e-97
HID1-AS1	HEPACAM	0.69512239310449	9.2230276655884e-170	1.71855748835464e-166
RP11-1070N10.3	HEPACAM	0.657476442505456	6.96825887168574e-146	4.64774948265448e-143
RP11-696F12.1	HEPACAM	0.687112597216224	2.24149590834988e-164	3.20889274001454e-161
FAM83H-AS1	HGH1	0.662746012364885	5.12612254622496e-149	3.88229371420225e-146
HID1-AS1	HIF3A	0.577442810282515	4.36171676044837e-105	7.66499895971607e-103
RP11-1070N10.3	HIF3A	0.596609778529561	8.08625424137727e-114	1.86859327833716e-111
RP11-696F12.1	HIF3A	0.589347859369053	1.92736150193302e-110	3.92800289430411e-108
RP11-1070N10.3	HLA-E	0.53181327654234	1.79478763537639e-86	1.75575100430695e-84
FAM83H-AS1	HN1L	0.557265510908709	1.68976781475566e-96	2.28264492260262e-94
HOXB-AS1	HOXB2	0.653618774149213	1.25061073642125e-143	7.68634525384768e-141
HOXB-AS1	HOXB3	0.580892913419792	1.28993325360155e-106	2.35864898193592e-104
RP11-1070N10.3	HSD11B1	0.669423397624681	4.43046924527649e-153	3.88128943808214e-150
RP11-696F12.1	HSD11B1	0.503420901595264	2.97690378755426e-76	2.07270898944837e-74
HID1-AS1	HSD17B11	0.507640908017948	1.03575842428744e-77	7.53798396944221e-76
HID1-AS1	HSD17B13	0.708921496239128	1.8070642394934e-179	6.06089345926087e-176
RP11-1070N10.3	HSD17B13	0.628542717424255	9.49257055540138e-130	3.72686574414237e-127
RP11-696F12.1	HSD17B13	0.684345607888165	1.48116773719893e-162	1.95364360303127e-159
FAM83H-AS1	HSF1	0.529523565257558	1.30190394408573e-85	1.23549316084255e-83
HID1-AS1	HSPA12B	0.537381075824596	1.36027797835252e-88	1.42574135606073e-86
RP11-696F12.1	HSPA12B	0.535954755781962	4.79286532124439e-88	4.90955026231134e-86
HID1-AS1	HSPB2	0.50236790756825	6.8315726549649e-76	4.70909168506359e-74
RP11-1070N10.3	HSPB2	0.53806726562924	7.40544077096307e-89	7.86719178374077e-87
RP11-696F12.1	HSPB2	0.595346917414951	3.17141042927809e-113	7.18710174310724e-111
HID1-AS1	HSPB2-C11orf52	0.544061010098408	3.44171417598438e-91	3.93018314317904e-89
RP11-1070N10.3	HSPB2-C11orf52	0.524246100330586	1.18337054654675e-83	1.04605322634881e-81
RP11-696F12.1	HSPB2-C11orf52	0.549789092910369	1.83183272554971e-93	2.25171564033801e-91
HID1-AS1	HSPB6	0.676755527018464	1.14966072283263e-157	1.16343682977002e-154
RP11-1070N10.3	HSPB6	0.582903932496668	1.624845533381e-107	3.04697471507342e-105
RP11-696F12.1	HSPB6	0.656097155282232	4.49620011448974e-145	2.93227184133306e-142
HID1-AS1	HSPB7	0.65308963146157	2.53347823155558e-143	1.53301551341397e-140
RP11-1070N10.3	HSPB7	0.602708528356483	1.00930027457038e-116	2.52626352306646e-114
RP11-696F12.1	HSPB7	0.657570764019961	6.13190963484825e-146	4.13692455192434e-143
HID1-AS1	ICAM2	0.502157429395241	8.06267888178114e-76	5.55444761697352e-74
RP11-1070N10.3	ICAM2	0.656407170360191	2.95951764479972e-145	1.94088143197229e-142
RP11-696F12.1	ICAM2	0.529989392581509	8.71037236914339e-86	8.33341982407288e-84
RP11-1100L3.8	IER2	0.649017954001787	5.5263316387493e-141	3.04570925386282e-138
HID1-AS1	IGF1	0.642985486967006	1.38681745062596e-137	6.72721076566039e-135
RP11-1070N10.3	IGF1	0.559735326735113	1.61489098612098e-97	2.25950003409704e-95
RP11-696F12.1	IGF1	0.6049018491094	8.79671558203722e-118	2.27957272003388e-115
HID1-AS1	IGFBP6	0.541989530686435	2.2301252955474e-90	2.49090778729124e-88
RP11-1070N10.3	IGFBP6	0.516154930154662	1.02238070345708e-80	8.25996357734529e-79
RP11-696F12.1	IGFBP6	0.615265258868228	6.66259452328953e-123	2.06364636171229e-120
HID1-AS1	IGSF10	0.587924297519273	8.64957688302922e-110	1.72389444872462e-107
RP11-696F12.1	IGSF10	0.562724284770559	9.17476389190852e-99	1.32638612471815e-96
RP11-696F12.1	IL11RA	0.541939756452233	2.33216864956959e-90	2.60240758339329e-88
RP11-1070N10.3	IL16	0.517947415470804	2.32215603325038e-81	1.91565633691681e-79
HID1-AS1	IL33	0.607298863229529	5.98027697130054e-119	1.613849916462e-116
RP11-696F12.1	IL33	0.526070144609454	2.51245414785657e-84	2.26874609551448e-82
RP11-1100L3.8	IL6	0.536220423175319	3.79240919394851e-88	3.91548738150938e-86
HID1-AS1	INMT	0.630714432665198	6.69458066440898e-131	2.70060764328168e-128
RP11-1070N10.3	INMT	0.543412300833936	6.18775171450816e-91	6.99788221354636e-89
RP11-696F12.1	INMT	0.591280917694121	2.47946539761739e-111	5.19757933975545e-109
FAM83H-AS1	INTS8	0.601919000001482	2.41805834400922e-116	6.00118116285925e-114
RP11-696F12.1	IQSEC3	0.50184845076789	1.02806951177422e-75	7.05760701679387e-74
RP11-1070N10.3	IRF4	0.52950866724619	1.31873226001601e-85	1.25045218096349e-83
RP11-1070N10.3	IRX6	0.504633961814205	1.13920792237246e-76	8.03675588986193e-75
FAM83H-AS1	ISG20L2	0.537592258574349	1.12828784245005e-88	1.18788977421715e-86
HID1-AS1	ITGA1	0.544869076921358	1.65445077891649e-91	1.91345790085721e-89
HID1-AS1	ITGA7	0.660368695458782	1.35280509444066e-147	9.6832798802676e-145
RP11-1070N10.3	ITGA7	0.601548008638091	3.64249250469492e-116	9.00194095002393e-114
RP11-696F12.1	ITGA7	0.69828453583072	6.15756996549523e-172	1.3385872930546e-168
RP11-1070N10.3	ITGB1BP1	0.57521985072893	4.12343639657061e-104	7.07675728937755e-102
RP11-696F12.1	ITGB1BP1	0.522878592681371	3.75845896515882e-83	3.26818887348143e-81
HID1-AS1	ITIH5	0.700025114599755	3.79933521099003e-173	8.92007920836239e-170
RP11-1070N10.3	ITIH5	0.631155219756411	3.89808406291166e-131	1.58887530605972e-128
RP11-696F12.1	ITIH5	0.682894317267687	1.30960671930718e-161	1.67102970412467e-158
HID1-AS1	ITM2A	0.563410261458913	4.73086004722196e-99	6.91601072158638e-97
RP11-1070N10.3	ITM2A	0.507321115272485	1.33814168899621e-77	9.70855703777904e-76
RP11-696F12.1	ITM2A	0.51030102272727	1.21704738124332e-78	9.18182468407152e-77
HID1-AS1	ITSN1	0.602847374083659	8.65329415955365e-117	2.17053461835471e-114
HID1-AS1	JAM2	0.661914274249765	1.61653860293467e-148	1.20869723948089e-145
RP11-696F12.1	JAM2	0.558149589189229	7.3082384193479e-97	9.99899892828962e-95
RP11-1100L3.8	JUN	0.593989438600367	1.36865142590627e-112	2.98635670793936e-110
RP11-1100L3.8	JUNB	0.676844564826907	1.00939358920531e-157	1.03037142118966e-154
HID1-AS1	KANK2	0.536040366853918	4.44466298491424e-88	4.56881775655939e-86
HID1-AS1	KANK3	0.581244348558282	8.99048246697208e-107	1.65163182597473e-104
RP11-1070N10.3	KANK3	0.535639941303531	6.32365455765517e-88	6.44386986565226e-86
RP11-1100L3.8	KANK3	0.51148977166844	4.64584051235887e-79	3.5738874033146e-77
RP11-696F12.1	KANK3	0.627285850536309	4.3624048906805e-129	1.66267113674345e-126
HID1-AS1	KAT2B	0.514611742822462	3.63691881951362e-80	2.88276772601421e-78
RP11-1070N10.3	KCNA2	0.588289229329463	5.89053230526324e-110	1.17800611126891e-107
RP11-1070N10.3	KCNB1	0.515890213538789	1.27160659266823e-80	1.02312472867254e-78
HID1-AS1	KCNIP2	0.699205043205302	1.41497435976809e-172	3.25693804104268e-169
HOXB-AS1	KCNIP2	0.504624780416112	1.1475370732572e-76	8.09065327505482e-75
RP11-1070N10.3	KCNIP2	0.650397864835046	8.99232118402495e-142	5.09955837581009e-139
RP11-696F12.1	KCNIP2	0.711217076892464	3.85884079610708e-181	1.461255874371e-177
HID1-AS1	KCTD12	0.521242356808025	1.48771732792057e-82	1.27105631095048e-80
HID1-AS1	KDR	0.543636730766464	5.05194776704456e-91	5.72993380070881e-89
HID1-AS1	KIAA0408	0.615003658040339	9.02102688603403e-123	2.77947072480718e-120
RP11-1070N10.3	KIAA0408	0.568111671307161	4.84399238073657e-101	7.54159503414676e-99
RP11-696F12.1	KIAA0408	0.590519921689443	5.56782540833065e-111	1.15274607528031e-108
FAM83H-AS1	KIF11	0.504002201031725	1.87962106399362e-76	1.31966935826681e-74
FAM83H-AS1	KIF23	0.508904435371705	3.75462867331926e-78	2.78254962096558e-76
FAM83H-AS1	KIF4A	0.505905236391216	4.14585036942603e-77	2.96756935894465e-75
HID1-AS1	KL	0.623763296651761	3.019381987658e-127	1.08725537279501e-124
RP11-696F12.1	KL	0.500930228859069	2.11366864653665e-75	1.43590024546838e-73
HID1-AS1	KLB	0.702724831442715	4.85220725437637e-175	1.23826219476357e-171
RP11-1070N10.3	KLB	0.621095967886888	7.2065244524258e-126	2.43796514544745e-123
RP11-696F12.1	KLB	0.667896946691305	3.84298024571298e-152	3.24552123053415e-149
HID1-AS1	KLF15	0.56492110357778	1.09397281299757e-99	1.62971406748458e-97
RP11-1070N10.3	KLF15	0.555066181610664	1.34479403409531e-95	1.76780931312932e-93
RP11-696F12.1	KLF15	0.600197186384367	1.61175508191653e-115	3.92539271921538e-113
HID1-AS1	KLF2	0.508667342675322	4.54361026625329e-78	3.35455603242437e-76
RP11-1100L3.8	KLF2	0.611894560141621	3.2361085770835e-121	9.33382766250202e-119
HID1-AS1	KLF4	0.521701596185059	1.01192325338411e-82	8.69616915920646e-81
HID1-AS1	KLF9	0.531076015400027	3.4027227492369e-86	3.30940864567457e-84
RP11-696F12.1	KLHL29	0.511609585527454	4.21519592999381e-79	3.24473344407851e-77
HID1-AS1	KLHL3	0.503192679321172	3.56501133826163e-76	2.47924574051264e-74
HID1-AS1	KLHL31	0.57241165536544	6.8716921827168e-103	1.13137159232696e-100
RP11-1070N10.3	KLHL31	0.533688081981159	3.50308600295639e-87	3.48497682955128e-85
RP11-696F12.1	KLHL31	0.595733910178956	2.08765217607052e-113	4.76788889005678e-111
HID1-AS1	KLHL33	0.521703321874569	1.01045773508898e-82	8.68993652176522e-81
HID1-AS1	KLHL4	0.512632212680518	1.83464348402661e-79	1.42439681607066e-77
FAM83H-AS1	KNOP1	0.533625280353228	3.70076737625057e-87	3.67229993489479e-85
FAM83H-AS1	KPNA2	0.522941197820601	3.56519378793202e-83	3.10473367036602e-81
HID1-AS1	KRTAP13-4	0.595222809288756	3.62607863673403e-113	8.1701606749752e-111
RP11-1070N10.3	KRTAP13-4	0.553074634306412	8.68147464856147e-95	1.11257457313824e-92
RP11-696F12.1	KRTAP13-4	0.556557576461112	3.30009873244901e-96	4.42235833564143e-94
HID1-AS1	LAMA2	0.541583023681587	3.21310345626688e-90	3.57183915465122e-88
HID1-AS1	LAMA4	0.526574142369744	1.63460128629247e-84	1.48518455880707e-82
RP11-696F12.1	LCAT	0.508070800303925	7.33717620587609e-78	5.38319446754872e-76
HID1-AS1	LCN6	0.505579664214051	5.37297835010655e-77	3.82726898373184e-75
RP11-696F12.1	LCN6	0.575350695398696	3.61444730803897e-104	6.22140717728292e-102
HID1-AS1	LDB2	0.73668973937205	7.61045906708481e-201	9.92657544316763e-197
RP11-696F12.1	LDB2	0.574797351239339	6.30723489470021e-104	1.07773843419048e-101
HID1-AS1	LDLRAD2	0.612042994960436	2.73016466706212e-121	7.95270546566806e-119
RP11-1070N10.3	LDLRAD2	0.560425999524783	8.34555574218224e-98	1.18034311876479e-95
RP11-696F12.1	LDLRAD2	0.616650776324767	1.33202623620666e-123	4.20340214699732e-121
HID1-AS1	LEP	0.673461280522887	1.37202916214501e-155	1.27827383606511e-152
RP11-1070N10.3	LEP	0.626906847785124	6.90010396221252e-129	2.61291356169073e-126
RP11-696F12.1	LEP	0.680499233791879	4.64738392205632e-160	5.19577522485897e-157
HID1-AS1	LEPR	0.649301065519154	3.81052697378731e-141	2.119989390772e-138
RP11-696F12.1	LEPR	0.558826612505504	3.83981842951223e-97	5.30926131260825e-95
HID1-AS1	LGALS12	0.628208907102354	1.42426890283911e-129	5.49983310869354e-127
RP11-1070N10.3	LGALS12	0.58388419015189	5.88775875743004e-108	1.11658158406254e-105
RP11-696F12.1	LGALS12	0.628779885464918	7.11310467349357e-130	2.80203811282352e-127
HID1-AS1	LGI4	0.645029511070358	9.97090461751095e-139	5.02353859677944e-136
RP11-1070N10.3	LGI4	0.61323921600586	6.91400587520144e-122	2.05998768956827e-119
RP11-696F12.1	LGI4	0.673713827438933	9.53027664518518e-156	9.02225141434104e-153
HID1-AS1	LHCGR	0.572374191792587	7.13319044150113e-103	1.17278042847033e-100
RP11-1070N10.3	LHCGR	0.60216581479561	1.84061049841079e-116	4.57773869509412e-114
RP11-696F12.1	LHCGR	0.589770734100445	1.23210884426382e-110	2.52862337811416e-108
HID1-AS1	LHFP	0.65350165824451	1.46229321881271e-143	8.9405521331471e-141
RP11-696F12.1	LHFP	0.546973665381809	2.43238202130317e-92	2.89298202108185e-90
HID1-AS1	LHX6	0.515575464132834	1.64774715014619e-80	1.32033473007277e-78
HID1-AS1	LIFR	0.558013957300928	8.31245902729707e-97	1.13597155438231e-94
HID1-AS1	LILRB5	0.535228036784904	9.08390276433508e-88	9.16903994415559e-86
RP11-1070N10.3	LILRB5	0.645069589298073	9.46738184939324e-139	4.79041360043221e-136
RP11-696F12.1	LILRB5	0.543680790954606	4.8546764286665e-91	5.51684865402866e-89
HID1-AS1	LIMS2	0.553712076863253	4.78573760591491e-95	6.1803931524571e-93
RP11-1070N10.3	LIMS2	0.518726726537999	1.21568615289778e-81	1.01284171390114e-79
RP11-696F12.1	LIMS2	0.606464968082141	1.52773029519709e-118	4.0483128522164e-116
HID1-AS1	LIPE	0.673734029845816	9.25633174788228e-156	8.83415271450326e-153
HOXB-AS1	LIPE	0.519111976641902	8.82277779149259e-82	7.37157213482786e-80
RP11-1070N10.3	LIPE	0.579697101918341	4.39158699246995e-106	7.83477807060862e-104
RP11-696F12.1	LIPE	0.654472423786613	3.99206977519211e-144	2.50603781235188e-141
FAM83H-AS1	LMNB1	0.512016818605918	3.02761624573854e-79	2.33669869222385e-77
HID1-AS1	LMOD1	0.540382715207483	9.41781738579593e-90	1.03034257494742e-87
RP11-696F12.1	LMOD1	0.508554795415847	4.97392612252067e-78	3.6630438364034e-76
HID1-AS1	LPL	0.621568365098444	4.11794394682461e-126	1.40934530588263e-123
RP11-1070N10.3	LPL	0.566472333211205	2.41348841660346e-100	3.6842575451896e-98
RP11-696F12.1	LPL	0.611296336136373	6.4149486836067e-121	1.84571280874655e-118
RP11-1070N10.3	LRMP	0.553782759561752	4.4795527717996e-95	5.80413576028206e-93
HID1-AS1	LRP1	0.500086776773487	4.08999886766807e-75	2.74513989179848e-73
FAM83H-AS1	LRRC14	0.525498087790971	4.08896497809285e-84	3.66975228423792e-82
HID1-AS1	LRRC2	0.565646306624956	5.40243990519893e-100	8.15157352790878e-98
RP11-1070N10.3	LRRC2	0.510126846635507	1.40103782816265e-78	1.0549572203208e-76
HID1-AS1	LRRC70	0.680957374833264	2.3542623425819e-160	2.70947898427146e-157
RP11-1100L3.8	LRRC70	0.501203977277447	1.70536801675907e-75	1.16256185532722e-73
RP11-696F12.1	LRRC70	0.541876613136336	2.46833970147988e-90	2.74652509532439e-88
RP11-1070N10.3	LRRC8C	0.505962081021708	3.96224207197706e-77	2.83960681825023e-75
HID1-AS1	LRRN4CL	0.686691320105005	4.25560389867874e-164	6.01885953814334e-161
RP11-1070N10.3	LRRN4CL	0.57501676992907	5.05840856796027e-104	8.66870922325337e-102
RP11-696F12.1	LRRN4CL	0.683357081273403	6.54522611931798e-162	8.44334169392019e-159
HID1-AS1	LRRTM2	0.549873363585147	1.69473942862166e-93	2.08976325132245e-91
HID1-AS1	LTBP4	0.515782697405505	1.38933874098637e-80	1.11632084055024e-78
RP11-696F12.1	LTBP4	0.5769988667698	6.84056754536635e-105	1.19852869276202e-102
FAM83H-AS1	LYPLA1	0.507155502377305	1.5277982408583e-77	1.10436105599973e-75
HID1-AS1	LYVE1	0.684736926259378	8.21176830994311e-163	1.10802239299336e-159
RP11-1070N10.3	LYVE1	0.608337693126781	1.85181280556113e-119	5.06723322248999e-117
RP11-696F12.1	LYVE1	0.630427373235287	9.51651262949834e-131	3.82583362183839e-128
HID1-AS1	MAB21L1	0.615943681377508	3.03213110957386e-123	9.49178322541e-121
RP11-696F12.1	MAB21L1	0.55397501036307	3.74196400381051e-95	4.85380281113055e-93
FAM83H-AS1	MAD2L1	0.520381982339494	3.0577352689292e-82	2.58235642604028e-80
FAM83H-AS1	MAL2	0.621961395655192	2.58315821023515e-126	8.91873359704425e-124
HID1-AS1	MAMDC2	0.538878556186199	3.60199165982758e-89	3.86859836182214e-87
RP11-696F12.1	MAMDC2	0.512779305877639	1.62737057500382e-79	1.26430861548444e-77
HID1-AS1	MAOA	0.529709587564372	1.10894587540116e-85	1.05493643689904e-83
HID1-AS1	MAP1LC3C	0.692364109174485	6.90972710784612e-168	1.17555487708704e-164
RP11-1070N10.3	MAP1LC3C	0.633401676095873	2.44285824084299e-132	1.03526039311393e-129
RP11-696F12.1	MAP1LC3C	0.647830034811027	2.61819225280606e-140	1.39704358434956e-137
RP11-1070N10.3	MAP7D3	0.59442209296136	8.59452933124213e-113	1.90002221882206e-110
RP11-696F12.1	MAP7D3	0.522623593001141	4.65954930645718e-83	4.03678592682663e-81
HID1-AS1	MASP1	0.593649045923972	1.97268284928939e-112	4.29634953020559e-110
RP11-1070N10.3	MASP1	0.586954267828578	2.39576261714355e-109	4.71876801386713e-107
RP11-696F12.1	MASP1	0.523633445535694	1.98726033376318e-83	1.7448353820528e-81
HID1-AS1	MCAM	0.547765425455107	1.17830669398109e-92	1.41868125955324e-90
RP11-1070N10.3	MCAM	0.515183455905729	2.27450622536847e-80	1.81512090955815e-78
RP11-696F12.1	MCAM	0.52737265390015	8.26017660589292e-85	7.60519319031977e-83
FAM83H-AS1	MCM4	0.614885849799439	1.03391638459192e-122	3.1772629420745e-120
HID1-AS1	MCTP1	0.537171070884597	1.63804328134522e-88	1.71076424196722e-86
HID1-AS1	MECOM	0.507971090415048	7.94834143505066e-78	5.81343178230902e-76
HID1-AS1	MEDAG	0.527597333960634	6.81461013144403e-85	6.29399750849894e-83
RP11-696F12.1	MEDAG	0.505572487099483	5.4037590369109e-77	3.84686035987247e-75
HID1-AS1	MEOX1	0.621594511196886	3.99223649018844e-126	1.37031766544801e-123
RP11-1070N10.3	MEOX1	0.565808233809932	4.61389516774403e-100	6.97970558945195e-98
RP11-696F12.1	MEOX1	0.575960278706781	1.95494676797389e-104	3.38982571776152e-102
HID1-AS1	MEOX2	0.688098345719024	4.97957644046593e-165	7.30690597932869e-162
RP11-1070N10.3	MEOX2	0.530869676545391	4.06870274390247e-86	3.93755164968434e-84
RP11-696F12.1	MEOX2	0.587429618373892	1.45483733321068e-109	2.88973527149918e-107
HID1-AS1	METTL7A	0.540394121784834	9.32225505104565e-90	1.02083910489016e-87
HID1-AS1	MFAP4	0.534311212751382	2.03059427543914e-87	2.03736292302394e-85
RP11-696F12.1	MFAP4	0.545559918468757	8.83066929133329e-92	1.02942628412077e-89
RP11-1070N10.3	MFNG	0.611948387748789	3.04265540248728e-121	8.79747087926064e-119
RP11-1070N10.3	MGAT3	0.538659652990472	4.37605755404299e-89	4.68282038531546e-87
HID1-AS1	MGLL	0.591152549559147	2.84241283259909e-111	5.94778685238516e-109
HID1-AS1	MICU3	0.581984651380867	4.196517521e-107	7.80711872884612e-105
RP11-696F12.1	MICU3	0.562800643788306	8.52330688048506e-99	1.23372502429117e-96
HID1-AS1	MLXIPL	0.559209341885521	2.6669788176295e-97	3.7094389028617e-95
RP11-1070N10.3	MLXIPL	0.50996846436847	1.59227201422621e-78	1.19359394476382e-76
RP11-696F12.1	MLXIPL	0.611971966861366	2.96158663066536e-121	8.5842136931804e-119
HID1-AS1	MMD	0.567866737082441	6.16109170548321e-101	9.56680628712531e-99
RP11-1070N10.3	MMD	0.518540983293054	1.41866156196602e-81	1.17943824900277e-79
RP11-696F12.1	MMD	0.500753783643343	2.42703709809972e-75	1.64592654503712e-73
HID1-AS1	MME	0.54004268195703	1.276175475447e-89	1.39099572017385e-87
RP11-696F12.1	MME	0.524629365374558	8.55158710836922e-84	7.61084769258122e-82
HID1-AS1	MMP28	0.569143661843561	1.75443658591381e-101	2.76447397074392e-99
RP11-696F12.1	MMP28	0.580075360824576	2.98236255503547e-106	5.36962485177322e-104
HID1-AS1	MMRN1	0.624051954927292	2.13800743729738e-127	7.72248286351813e-125
RP11-696F12.1	MMRN1	0.514824357553625	3.0547125664003e-80	2.42784501130488e-78
HID1-AS1	MMRN2	0.670497796283953	9.60975756354982e-154	8.8131987530087e-151
RP11-696F12.1	MMRN2	0.538441692509563	5.31125867513116e-89	5.67323617719424e-87
HID1-AS1	MOCS1	0.612855670005418	1.07461287067683e-121	3.16843593735996e-119
RP11-696F12.1	MOCS1	0.518465713763585	1.51022239679483e-81	1.25378364327967e-79
HID1-AS1	MRAP	0.684453097803731	1.2597335669423e-162	1.68045594799269e-159
RP11-1070N10.3	MRAP	0.649720529836881	2.19511108426366e-141	1.2329382305345e-138
RP11-696F12.1	MRAP	0.696265455801717	1.51971115973627e-170	2.97331488402401e-167
RP11-1070N10.3	MRAS	0.55415647823776	3.15718618146978e-95	4.10889230424322e-93
RP11-1070N10.3	MRC1	0.519824759632169	4.87032478494558e-82	4.08960963165066e-80
HID1-AS1	MRGPRF	0.523394713660612	2.43140638864474e-83	2.1284324829456e-81
RP11-696F12.1	MRGPRF	0.56495084722299	1.06280608524503e-99	1.58731305784877e-97
FAM83H-AS1	MRPL13	0.622946082456172	8.00698795681251e-127	2.83969884063511e-124
RP11-696F12.1	MS4A4E	0.506457689721439	2.66848447649744e-77	1.92416088879628e-75
RP11-696F12.1	MT1M	0.545602055114032	8.4985065668297e-92	9.91689548588607e-90
FAM83H-AS1	MTBP	0.50919423567648	2.97323668304667e-78	2.20903958368892e-76
FAM83H-AS1	MTERF3	0.574656391398752	7.2670997369648e-104	1.23814925707155e-101
FAM83H-AS1	MTFR1	0.557684146149194	1.13656105934078e-96	1.54243818215045e-94
FAM83H-AS1	MTHFD2	0.500546407274628	2.85493356285557e-75	1.93276038606468e-73
HID1-AS1	MTMR10	0.514466642942383	4.09645122056548e-80	3.2448205720795e-78
HID1-AS1	MTURN	0.538895512503523	3.54806512155453e-89	3.81417000567112e-87
RP11-696F12.1	MTURN	0.525537927621835	3.95271870234358e-84	3.55018858812634e-82
HID1-AS1	MYCT1	0.714306227344024	2.05292961298423e-183	8.91884339667167e-180
RP11-696F12.1	MYCT1	0.522744700386862	4.20752317912371e-83	3.65056279377185e-81
HID1-AS1	MYH11	0.534449711209432	1.79853132501571e-87	1.80607007907266e-85
HID1-AS1	MYOC	0.609219713941864	6.82088072367864e-120	1.89740091979297e-117
RP11-1070N10.3	MYOC	0.595357360288393	3.1358510839074e-113	7.12026225802495e-111
RP11-696F12.1	MYOC	0.560022213682556	1.227842482852e-97	1.72618477918558e-95
HID1-AS1	MYOCD	0.524908067199866	6.75067631174624e-84	6.02632617669879e-82
HID1-AS1	MYOM1	0.668351935553977	2.02115142279734e-152	1.74458062883956e-149
RP11-1070N10.3	MYOM1	0.572872126013868	4.34038987763682e-103	7.18643678047654e-101
RP11-696F12.1	MYOM1	0.636588761557265	4.61372332462698e-134	2.0515340192347e-131
HID1-AS1	MYZAP	0.623262705909647	5.48929831779972e-127	1.95862835722343e-124
RP11-1070N10.3	MYZAP	0.535428573063137	7.61580510930649e-88	7.72704720640871e-86
RP11-696F12.1	MYZAP	0.601385169031601	4.35937992080441e-116	1.07284614025834e-113
HID1-AS1	NAALAD2	0.657959896266695	3.61655641569211e-146	2.48273425519355e-143
RP11-1070N10.3	NAALAD2	0.542194840617721	1.85415761269718e-90	2.07492432940441e-88
RP11-696F12.1	NAALAD2	0.605262340902699	5.87974314885825e-118	1.53382899609882e-115
RP11-696F12.1	NAALADL1	0.511287348255261	5.47521036818779e-79	4.19539781410943e-77
HID1-AS1	NATD1	0.53309051661755	5.9033349748451e-87	5.8332701405477e-85
FAM83H-AS1	NCAPG	0.515765790014791	1.40881566327882e-80	1.13119610610329e-78
RP11-1070N10.3	NCF4	0.510822192800817	7.98261858722593e-79	6.06916836758065e-77
HID1-AS1	NDN	0.547325841095893	1.76248011171699e-92	2.11119939096386e-90
RP11-696F12.1	NDN	0.574905995608384	5.6545834150916e-104	9.67626161949858e-102
FAM83H-AS1	NDUFAF6	0.528790620006184	2.44713394312064e-85	2.29999242260154e-83
FAM83H-AS1	NEK2	0.56255656784444	1.0785050963164e-98	1.55726584571442e-96
HID1-AS1	NIPSNAP3B	0.583619879420874	7.74407012784137e-108	1.45919164094269e-105
RP11-1070N10.3	NIPSNAP3B	0.578444799407722	1.57562868933823e-105	2.78558813014178e-103
RP11-696F12.1	NIPSNAP3B	0.640194999776004	4.8840552697311e-136	2.28422011200691e-133
HID1-AS1	NKAPL	0.636316537432714	6.48766625595203e-134	2.87391374258947e-131
RP11-1070N10.3	NKAPL	0.516987992311193	5.1394882925276e-81	4.19558088080539e-79
RP11-696F12.1	NKAPL	0.593054350658387	3.73230926205757e-112	8.06879897371894e-110
RP11-1070N10.3	NLRP1	0.53562720479231	6.39492433393804e-88	6.51084273686892e-86
RP11-1070N10.3	NMB	0.522056436218532	7.51013796083094e-83	6.47770092007307e-81
RP11-1070N10.3	NMT2	0.561250678127971	3.78667630905574e-98	5.3815730256665e-96
RP11-696F12.1	NMT2	0.516213555520827	9.74136354539382e-81	7.87561065147231e-79
HID1-AS1	NMUR1	0.556583393333581	3.22060907072523e-96	4.32076912928497e-94
RP11-1070N10.3	NMUR1	0.629718217548106	2.2654539114794e-130	9.04563383226416e-128
RP11-696F12.1	NMUR1	0.611163272835496	7.46803579437161e-121	2.1434540877782e-118
HID1-AS1	NNAT	0.585710159909447	8.80479901073005e-109	1.70279300802241e-106
RP11-1070N10.3	NNAT	0.521640781191095	1.06494394264238e-82	9.14511846574905e-81
RP11-696F12.1	NNAT	0.594586199802866	7.20270804896527e-113	1.59834763302086e-110
HID1-AS1	NOTCH4	0.650684384233236	6.16056229290372e-142	3.51062333768916e-139
RP11-696F12.1	NOTCH4	0.555049362459098	1.36621442723809e-95	1.79395874288008e-93
HID1-AS1	NOVA2	0.646064202035001	2.61005687791158e-139	1.32638344977507e-136
RP11-696F12.1	NOVA2	0.520184821489274	3.60555376957796e-82	3.04063187507728e-80
HID1-AS1	NPR1	0.732613398701808	1.53812278119674e-197	1.50466861070571e-193
RP11-1070N10.3	NPR1	0.631098444890891	4.17950530079655e-131	1.69768902166265e-128
RP11-696F12.1	NPR1	0.679129326874905	3.52483613282271e-159	3.76164103301871e-156
RP11-696F12.1	NPR2	0.501307701721423	1.57208120146317e-75	1.07294541999861e-73
HID1-AS1	NR3C1	0.503474911699499	2.85250811258353e-76	1.99187089587882e-74
RP11-1100L3.8	NR4A1	0.765371998398532	5.57958030477248e-226	1.6374673299431e-221
HID1-AS1	NR5A2	0.576140908055691	1.6290642664843e-104	2.82893275506793e-102
HID1-AS1	NRN1	0.501922938619654	9.69590375810916e-76	6.66394696817584e-74
RP11-1070N10.3	NRN1	0.504579296472589	1.18970194388396e-76	8.38289983148485e-75
RP11-696F12.1	NRN1	0.52866685389539	2.72190343211956e-85	2.55619395117212e-83
HID1-AS1	NRP1	0.503844821030595	2.12898851833902e-76	1.4911811585192e-74
RP11-1070N10.3	NRROS	0.523312038866291	2.60722691315725e-83	2.28064357179977e-81
FAM83H-AS1	NSMCE2	0.540784417378832	6.57450259734582e-90	7.25357951036114e-88
FAM83H-AS1	NUDCD1	0.551176160043843	5.07694792423107e-94	6.34699591933425e-92
FAM83H-AS1	NUSAP1	0.524291532772345	1.13869444896612e-83	1.00731982942075e-81
RP11-696F12.1	NXNL1	0.529005448622289	2.03420177852323e-85	1.91803170105094e-83
HID1-AS1	OGN	0.534974124203587	1.13535617611997e-87	1.14304855501478e-85
HID1-AS1	OLFML1	0.526761875113258	1.39249321061752e-84	1.26716882166194e-82
RP11-1070N10.3	P2RX1	0.520746544595857	2.2539002001345e-82	1.91728510502745e-80
HID1-AS1	P2RY12	0.524136066110533	1.29894064315872e-83	1.14711741749985e-81
HID1-AS1	P2RY14	0.563978148960355	2.73082465138959e-99	4.01718678980731e-97
RP11-1070N10.3	P2RY14	0.597094064190902	4.78021680338428e-114	1.11782798914199e-111
FAM83H-AS1	PAICS	0.573759114312229	1.78763584481583e-103	2.99786531175615e-101
HID1-AS1	PALM2-AKAP2	0.524317603883092	1.11382021190725e-83	9.86058481717886e-82
RP11-1070N10.3	PALM2-AKAP2	0.533286075975186	4.97708450746645e-87	4.92630649520647e-85
RP11-696F12.1	PALM2-AKAP2	0.561497497231647	2.98782034537647e-98	4.26571223594566e-96
HID1-AS1	PALMD	0.628533385265711	9.60092150547066e-130	3.75684058509067e-127
RP11-1070N10.3	PALMD	0.552121131196553	2.11075863987274e-94	2.67294451709451e-92
RP11-696F12.1	PALMD	0.589391589948983	1.84027176239778e-110	3.77014838024215e-108
HID1-AS1	PAMR1	0.566031330774719	3.71191694727938e-100	5.63702367970409e-98
RP11-696F12.1	PAMR1	0.515235315537664	2.17960185327907e-80	1.74056776569e-78
HID1-AS1	PCDH18	0.536131765547229	4.10069621910916e-88	4.22634529553313e-86
HID1-AS1	PCK1	0.681695111549576	7.85437940713079e-161	9.60443331878212e-158
RP11-1070N10.3	PCK1	0.597799419884864	2.21939384117038e-114	5.26332612151496e-112
RP11-696F12.1	PCK1	0.656054935073411	4.75952941542581e-145	3.08685722694384e-142
FAM83H-AS1	PCNA	0.500471757374035	3.02669929027821e-75	2.045505064397e-73
HID1-AS1	PCOLCE2	0.557459969923072	1.40557334276395e-96	1.90531471948106e-94
RP11-1070N10.3	PCOLCE2	0.646704394952529	1.13595807720897e-139	5.9004477293611e-137
RP11-696F12.1	PCOLCE2	0.610689782661684	1.28189311795051e-120	3.66134873762069e-118
HID1-AS1	PCSK5	0.578926865646007	9.64182201368537e-106	1.70974846855971e-103
RP11-696F12.1	PCSK5	0.522901638783149	3.6861299482577e-83	3.20767082747199e-81
HID1-AS1	PDE11A	0.529417547826928	1.426477430582e-85	1.35043698045178e-83
RP11-696F12.1	PDE11A	0.506738503615675	2.13238977930334e-77	1.54043837656873e-75
HID1-AS1	PDE1A	0.586706084535285	3.10745360661001e-109	6.08988278597577e-107
HID1-AS1	PDE1B	0.599992171050986	2.01863811679268e-115	4.89603158120438e-113
RP11-1070N10.3	PDE1B	0.575340779343076	3.65072415848749e-104	6.27464874033449e-102
RP11-696F12.1	PDE1B	0.585344860840604	1.28894053019451e-108	2.48047096458253e-106
HID1-AS1	PDE2A	0.770256921583209	1.27195671664432e-230	4.97716663222922e-226
RP11-1070N10.3	PDE2A	0.578628149606777	1.3072864565921e-105	2.31466602020132e-103
RP11-696F12.1	PDE2A	0.665895783142832	6.40072630994766e-151	5.1464469967449e-148
HID1-AS1	PDE3B	0.614679045288178	1.31340323346066e-122	4.01511472854029e-120
RP11-1070N10.3	PDE3B	0.652613665064843	4.77501027073394e-143	2.84537287147948e-140
RP11-696F12.1	PDE3B	0.58047418725648	1.98208630422849e-106	3.59624592354532e-104
HID1-AS1	PDE7B	0.547136725436609	2.09543508176756e-92	2.50237155898976e-90
HID1-AS1	PDGFD	0.535995717657103	4.62299714351243e-88	4.74382547794514e-86
HID1-AS1	PDK4	0.604499096604442	1.37888739856318e-117	3.54972788853798e-115
RP11-696F12.1	PDK4	0.530999264945153	3.63670531352351e-86	3.52820526243409e-84
HID1-AS1	PDZD2	0.547484097902752	1.52475433303176e-92	1.83017291569119e-90
RP11-696F12.1	PDZD2	0.522807001753708	3.99228283981841e-83	3.46637635034233e-81
HID1-AS1	PEAR1	0.69856106845376	3.96099129803686e-172	8.7732220467273e-169
RP11-696F12.1	PEAR1	0.589374659360312	1.8735138373256e-110	3.83156427462809e-108
HID1-AS1	PECAM1	0.642954155780273	1.44369604495493e-137	6.97429953568966e-135
RP11-1070N10.3	PECAM1	0.54588925861975	6.54313952474671e-92	7.66566016776464e-90
HID1-AS1	PFKFB1	0.62281529462233	9.35702995281385e-127	3.29856380228474e-124
RP11-696F12.1	PFKFB1	0.556785630325991	2.66046357093078e-96	3.57745496668458e-94
FAM83H-AS1	PGAM5	0.530467509641889	5.76243698575179e-86	5.54469244063445e-84
HID1-AS1	PGM5	0.612411937968236	1.78854338152602e-121	5.23583809369925e-119
RP11-696F12.1	PGM5	0.562992288743194	7.08420894203344e-99	1.02795462015489e-96
FAM83H-AS1	PHF20L1	0.514199888732167	5.09731405720032e-80	4.01323740559856e-78
HID1-AS1	PHLDB1	0.506180502779422	3.32901440141281e-77	2.3887102725052e-75
RP11-696F12.1	PHLDB1	0.512974266802754	1.38815714977986e-79	1.08132559928771e-77
HID1-AS1	PHYHIP	0.501479450512344	1.37380913439021e-75	9.39262983611339e-74
RP11-696F12.1	PHYHIP	0.549540931050777	2.30310809623533e-93	2.82214884568961e-91
HID1-AS1	PI16	0.590600217623373	5.11281028024263e-111	1.06417162907391e-108
RP11-1070N10.3	PI16	0.540436608972445	8.97472806316509e-90	9.83700585746919e-88
RP11-696F12.1	PI16	0.557246597491799	1.72029359864328e-96	2.32120994879006e-94
HID1-AS1	PID1	0.54123531726617	4.38942223834537e-90	4.86107808074871e-88
RP11-1070N10.3	PID1	0.510940543932773	7.25282686587928e-79	5.52504442430609e-77
RP11-696F12.1	PID1	0.529743224729345	1.07722893834652e-85	1.02559533716543e-83
HID1-AS1	PKD2	0.504752631147314	1.03681960292138e-76	7.32764919849133e-75
RP11-696F12.1	PKDCC	0.515849953561502	1.31448065877775e-80	1.05689646941041e-78
HID1-AS1	PKHD1L1	0.531016926658799	3.58148045637633e-86	3.47750199151379e-84
HID1-AS1	PLAC9	0.596548160375774	8.64504461782354e-114	1.99379526068036e-111
RP11-1070N10.3	PLAC9	0.547391013533226	1.66040925707779e-92	1.99096468527437e-90
RP11-1100L3.8	PLAC9	0.507179005434232	1.499335133923e-77	1.08445441387074e-75
RP11-696F12.1	PLAC9	0.668713811165809	1.21139719970591e-152	1.05337716498872e-149
RP11-1070N10.3	PLCG2	0.502778622905448	4.94264744137541e-76	3.41706350496501e-74
RP11-1070N10.3	PLCL2	0.500398526993434	3.20519121357414e-75	2.16488720691293e-73
HID1-AS1	PLCXD3	0.536772615466954	2.32960175622128e-88	2.42010575365324e-86
HID1-AS1	PLIN1	0.661274198429092	3.90259171252889e-148	2.89952684261878e-145
HOXB-AS1	PLIN1	0.502875891339664	4.57765337295319e-76	3.16659239511476e-74
RP11-1070N10.3	PLIN1	0.551695978994622	3.1338576741613e-94	3.9430177102872e-92
RP11-696F12.1	PLIN1	0.632140550840639	1.15995663026884e-131	4.79462355025559e-129
HID1-AS1	PLIN4	0.614329203932476	1.96791524217741e-122	6.00035247478458e-120
RP11-1070N10.3	PLIN4	0.549817574334151	1.78430505373784e-93	2.1978968547564e-91
RP11-696F12.1	PLIN4	0.631179349653029	3.78427479106021e-131	1.54786068892877e-128
FAM83H-AS1	PLK1	0.509451819177631	2.41588096385185e-78	1.80178059940641e-76
HID1-AS1	PLSCR4	0.571902529249537	1.14107648846833e-102	1.85784977782659e-100
HID1-AS1	PLXNA4	0.624509823642642	1.23566582158142e-127	4.47700033319268e-125
RP11-1070N10.3	PLXNA4	0.596171127966587	1.30076361743727e-113	2.98819258416754e-111
RP11-696F12.1	PLXNA4	0.597040456976054	5.06684991190905e-114	1.1825000221849e-111
RP11-1070N10.3	PM20D1	0.503985384767765	1.90481425672337e-76	1.33655795335778e-74
HOXB-AS1	PNPLA2	0.501954054798393	9.4615368543479e-76	6.50667727786702e-74
RP11-696F12.1	PNPLA2	0.54635797915213	4.2679924407269e-92	5.03537319212996e-90
FAM83H-AS1	POLR2K	0.563068217536279	6.58348289130076e-99	9.57664258500367e-97
HID1-AS1	PPAP2A	0.601448795937474	4.06389681078588e-116	1.00222866936587e-113
RP11-696F12.1	PPAP2A	0.527695531835975	6.26478183317428e-85	5.7952934546598e-83
HID1-AS1	PPAP2B	0.603790849311168	3.03479549667551e-117	7.71113946655276e-115
RP11-696F12.1	PPAPDC3	0.528575733496774	2.94364446336603e-85	2.76001935746436e-83
HID1-AS1	PPARG	0.656693928006331	2.00923148042881e-145	1.32507687352549e-142
RP11-1070N10.3	PPARG	0.583696752540233	7.15096319557351e-108	1.34960059409707e-105
RP11-696F12.1	PPARG	0.615083998078501	8.21958153250506e-123	2.53920177921255e-120
FAM83H-AS1	PPAT	0.516391835443607	8.40920797735243e-81	6.81738207500968e-79
RP11-696F12.1	PPM1F	0.501884391601082	9.99427096456506e-76	6.86499396448386e-74
HID1-AS1	PPP1R12B	0.535256772326609	8.85738598969271e-88	8.96352190801747e-86
RP11-696F12.1	PPP1R14A	0.550983786339034	6.06805192072535e-94	7.56187489356634e-92
RP11-1100L3.8	PPP1R15A	0.525472784886023	4.1779157517181e-84	3.74385900835257e-82
HID1-AS1	PPP1R16B	0.517241263227106	4.16817150982564e-81	3.42408434946419e-79
RP11-1070N10.3	PPP1R16B	0.6309870538198	4.79184586392886e-131	1.93970615850555e-128
HID1-AS1	PPP1R1A	0.515528812100215	1.71222501172828e-80	1.37106476211994e-78
RP11-1070N10.3	PPP1R1A	0.566073481499354	3.56239111735696e-100	5.41695716666494e-98
RP11-696F12.1	PPP1R1A	0.573672669694524	1.94929116858573e-103	3.25964800969058e-101
RP11-1070N10.3	PQLC2L	0.559571854797428	1.88755353155e-97	2.6315903689864e-95
RP11-696F12.1	PQLC2L	0.545189534066549	1.23667447932625e-91	1.43593686575775e-89
HID1-AS1	PRCD	0.576674410941294	9.50027108339993e-105	1.65711266341801e-102
RP11-1070N10.3	PRCD	0.537722701443494	1.00515000857021e-88	1.06014878262405e-86
RP11-696F12.1	PRCD	0.618651021712828	1.28531837460725e-124	4.16805314903714e-122
RP11-1070N10.3	PRDM8	0.504744953799903	1.04315708489508e-76	7.36800302020659e-75
HID1-AS1	PREX2	0.714766370234012	9.35502749642637e-184	4.22379491463651e-180
RP11-696F12.1	PREX2	0.552353314277375	1.70058406240463e-94	2.16755225934505e-92
HID1-AS1	PROS1	0.521552166307239	1.14719290803768e-82	9.84422335340229e-81
RP11-696F12.1	PROS1	0.501703094097243	1.15248956072885e-75	7.89788380233272e-74
HID1-AS1	PRRG3	0.507950200217044	8.08267302828401e-78	5.9006529029245e-76
RP11-696F12.1	PRRG3	0.53167826977761	2.01807568326402e-86	1.97253875485732e-84
HID1-AS1	PRRT4	0.607077291092542	7.67482947939655e-119	2.05695943512868e-116
RP11-1070N10.3	PRRT4	0.571244181967876	2.19557686318766e-102	3.54523752365336e-100
RP11-696F12.1	PRRT4	0.587368426239697	1.55139144756886e-109	3.07112718431887e-107
RP11-1070N10.3	PTGER4	0.503564272127305	2.65795954795486e-76	1.85724923413346e-74
RP11-1070N10.3	PTGFR	0.519681383614359	5.48925455016764e-82	4.60273994031556e-80
HID1-AS1	PTH1R	0.560016548023038	1.23450795985991e-97	1.73347953837267e-95
RP11-1070N10.3	PTH1R	0.508826544966616	3.99748734451789e-78	2.95693156504698e-76
RP11-696F12.1	PTH1R	0.648852722520338	6.86411965719856e-141	3.74780933283042e-138
FAM83H-AS1	PTK2	0.652649737471052	4.55124940864878e-143	2.72587330653715e-140
HID1-AS1	PTPRB	0.67642335771107	1.86728109894825e-157	1.85762820513165e-154
HID1-AS1	PTPRM	0.54946852517666	2.46211719050616e-93	3.01070767701581e-91
RP11-696F12.1	PTRF	0.544627930854115	2.05910933106897e-91	2.36979259190378e-89
FAM83H-AS1	PUF60	0.573813599655298	1.69268365435308e-103	2.84676410006459e-101
FAM83H-AS1	PYCR1	0.518778559882223	1.16439704918605e-81	9.70799500028057e-80
FAM83H-AS1	PYCRL	0.625390062887434	4.29564032785514e-128	1.57091968251375e-125
HID1-AS1	PYGM	0.549415359035121	2.58579556819946e-93	3.15536945687042e-91
RP11-696F12.1	PYGM	0.504732656054923	1.05338908351844e-76	7.4357994295989e-75
FAM83H-AS1	RAB25	0.505742314981238	4.72037376810591e-77	3.37263954131438e-75
FAM83H-AS1	RACGAP1	0.518588899687036	1.36327641679766e-81	1.13419573754697e-79
FAM83H-AS1	RAD21	0.560330117549431	9.14733927925232e-98	1.28753735970195e-95
FAM83H-AS1	RAD51	0.514055329511479	5.73789380926516e-80	4.51152949946174e-78
FAM83H-AS1	RAD54B	0.544779450378506	1.79465487778727e-91	2.07152936188247e-89
HID1-AS1	RAPGEF3	0.564927371346057	1.08733030942026e-99	1.62187681096371e-97
HOXB-AS1	RAPGEF3	0.566675120449243	1.97962690331254e-100	3.02983575201902e-98
RP11-696F12.1	RAPGEF3	0.552126117664455	2.10099003030195e-94	2.66344729651345e-92
RP11-1070N10.3	RASA3	0.510609764233357	9.48070155903773e-79	7.18025520009961e-77
RP11-1070N10.3	RASGRP2	0.53559767929739	6.56323283699029e-88	6.67063119250468e-86
HID1-AS1	RBMS3	0.631401636121415	2.87993715369761e-131	1.18208329535861e-128
RP11-696F12.1	RBMS3	0.572047038939745	9.88184833509406e-103	1.6140536462051e-100
HID1-AS1	RBP4	0.619640885289362	4.01557450766775e-125	1.31672707110368e-122
RP11-1070N10.3	RBP4	0.581404630663844	7.62453874896305e-107	1.40509356945176e-104
RP11-696F12.1	RBP4	0.633624046983253	1.85472128418028e-132	7.88861346195374e-130
FAM83H-AS1	RCC1	0.504871295622508	9.4360220750205e-77	6.68494044288869e-75
HID1-AS1	RDH5	0.696154386938563	1.8114094176422e-170	3.48592379568881e-167
HOXB-AS1	RDH5	0.502709844368073	5.21808809156115e-76	3.60324330040214e-74
RP11-1070N10.3	RDH5	0.667448844537393	7.22818884813159e-152	6.01785169419977e-149
RP11-696F12.1	RDH5	0.726490308265772	1.09490486672351e-192	8.03318014404208e-189
HID1-AS1	RECK	0.524135415858327	1.29965598881915e-83	1.14711741749985e-81
FAM83H-AS1	RECQL4	0.59983238179317	2.40548808945676e-115	5.82227313033668e-113
HID1-AS1	RERGL	0.551396121431378	4.13988141022367e-94	5.19210126865552e-92
RP11-696F12.1	RERGL	0.537899768805917	8.59146944193415e-89	9.08605943953739e-87
HID1-AS1	RETSAT	0.537752220718786	9.79196897612053e-89	1.03370435081546e-86
RP11-1070N10.3	RFTN1	0.527800005035067	5.72826283529826e-85	5.30734628441723e-83
HID1-AS1	RFTN2	0.588037439482243	7.67876010522647e-110	1.533009606722e-107
HID1-AS1	RHOJ	0.580080763147175	2.96591419188319e-106	5.34821301052485e-104
RP11-696F12.1	RHOJ	0.500857175073427	2.23820256490354e-75	1.51962174143451e-73
RP11-1070N10.3	RHOXF1	0.508745151539339	4.26799458203318e-78	3.15503705280148e-76
RP11-696F12.1	RHOXF1	0.586629175758154	3.3681384150236e-109	6.57706917370566e-107
FAM83H-AS1	RHPN1	0.509571113735032	2.19430193991304e-78	1.63756582788552e-76
RP11-1070N10.3	RILP	0.524110962846532	1.32684361076586e-83	1.17023419585128e-81
RP11-696F12.1	ROBO3	0.566740424341729	1.85718848591754e-100	2.84615347730888e-98
HID1-AS1	ROBO4	0.707420989348584	2.18833434335858e-178	6.76022548860167e-175
RP11-1070N10.3	ROBO4	0.539592122087105	1.90779291522059e-89	2.06601301031131e-87
RP11-696F12.1	ROBO4	0.596815304976301	6.47003428522673e-114	1.50399470246092e-111
HID1-AS1	RP11-407P15.2	0.66119096126525	4.37582302411938e-148	3.21048665500859e-145
RP11-1070N10.3	RP11-407P15.2	0.644076599413448	3.41048949085109e-138	1.68927156679751e-135
RP11-696F12.1	RP11-407P15.2	0.648771960293104	7.63099739419602e-141	4.1472351115957e-138
HID1-AS1	RP11-644F5.10	0.613324587486143	6.26706108529196e-122	1.87198549822499e-119
RP11-1070N10.3	RP11-644F5.10	0.635426694091865	1.97219785575123e-133	8.57467801061616e-131
RP11-696F12.1	RP11-644F5.10	0.688397393287895	3.151147887583e-165	4.68244620915657e-162
FAM83H-AS1	RRS1	0.505157469621353	7.51714280028809e-77	5.33839923367102e-75
HID1-AS1	RSPO3	0.507405378236778	1.25083989368886e-77	9.08077273470221e-76
HID1-AS1	RUNDC3B	0.531053668561755	3.46925760037999e-86	3.37132574262092e-84
HID1-AS1	RUNX1T1	0.640812033392024	2.22918320525022e-136	1.05093902194507e-133
RP11-696F12.1	RUNX1T1	0.528899866669939	2.22765791004955e-85	2.09875410963657e-83
RP11-1070N10.3	S100B	0.54976122864472	1.8795508074611e-93	2.30795469966379e-91
RP11-696F12.1	S100B	0.501740735201141	1.11890001256012e-75	7.67217713051591e-74
HID1-AS1	S1PR1	0.648329843664251	1.36185648925782e-140	7.33340978320988e-138
RP11-1070N10.3	S1PR1	0.516674016914461	6.66181423841567e-81	5.41197490275166e-79
RP11-696F12.1	S1PR1	0.53343815879661	4.35810604690822e-87	4.31728328140554e-85
RP11-1070N10.3	SAA1	0.52857802751478	2.93784710658224e-85	2.75678554629648e-83
RP11-696F12.1	SAA1	0.539714998835446	1.70975888130032e-89	1.85841291736893e-87
RP11-1070N10.3	SAA2	0.51710333840585	4.67194118687872e-81	3.81921431704521e-79
RP11-696F12.1	SAA2	0.521229601555098	1.50371487873866e-82	1.28285675592392e-80
RP11-1070N10.3	SAA2-SAA4	0.572773466711215	4.78968804811514e-103	7.91917577420051e-101
RP11-696F12.1	SAA2-SAA4	0.575674306661257	2.6086638922357e-104	4.49678493846621e-102
HID1-AS1	SCARA5	0.690448778496893	1.34505424415651e-166	2.13372861785854e-163
RP11-1070N10.3	SCARA5	0.622471470370521	1.4088907998037e-126	4.92231223181419e-124
RP11-696F12.1	SCARA5	0.648187756479215	1.64015645258265e-140	8.79168794377522e-138
HID1-AS1	SCARF1	0.527144028411996	1.00447777295168e-84	9.22657635107962e-83
RP11-1070N10.3	SCARF1	0.507887680956909	8.49835267656349e-78	6.200258674343e-76
RP11-696F12.1	SCARF1	0.524458084838436	9.88814475909843e-84	8.77376654021591e-82
HID1-AS1	SCN11A	0.529355441585348	1.5048972842623e-85	1.42352854310678e-83
HID1-AS1	SCN4A	0.703687130493276	1.01326191382663e-175	2.76620502474669e-172
RP11-1070N10.3	SCN4A	0.575788896499961	2.32397594246788e-104	4.01784294383364e-102
RP11-696F12.1	SCN4A	0.622382828204994	1.56554212321665e-126	5.45338248796445e-124
HID1-AS1	SCN4B	0.607241391936417	6.38017557116556e-119	1.7178183722457e-116
RP11-696F12.1	SCN4B	0.551701300082916	3.11840550849202e-94	3.92778565066393e-92
HID1-AS1	SCN9A	0.556618626721992	3.11519587127797e-96	4.18412864221191e-94
FAM83H-AS1	SCRIB	0.539077858213587	3.01660319835036e-89	3.24582080159807e-87
HID1-AS1	SCTR	0.601381409516198	4.37749434634763e-116	1.07505033748483e-113
RP11-1070N10.3	SCTR	0.589910094042248	1.06303896815131e-110	2.18930078019794e-108
RP11-696F12.1	SCTR	0.613527773265492	4.95981926202599e-122	1.49290559786982e-119
HID1-AS1	SDPR	0.70808840169704	7.23094201919709e-179	2.29416292873931e-175
RP11-1070N10.3	SDPR	0.509039955746187	3.36659070802624e-78	2.49655137849148e-76
RP11-696F12.1	SDPR	0.623503058280841	4.12033683954878e-127	1.4791631241426e-124
HID1-AS1	SELP	0.530507118027152	5.56837956991781e-86	5.36676582686906e-84
HID1-AS1	SEMA3G	0.640912088009481	1.96262136405194e-136	9.29000491637326e-134
RP11-696F12.1	SEMA3G	0.56939144080557	1.37406076163903e-101	2.17386782761194e-99
RP11-1070N10.3	SERPING1	0.503357923720636	3.12879076364494e-76	2.17717100026247e-74
HID1-AS1	SGK2	0.596722761554559	7.15352751795359e-114	1.65959010935291e-111
RP11-1070N10.3	SGK2	0.521011845513401	1.80482513631454e-82	1.53750669631323e-80
RP11-696F12.1	SGK2	0.63000128255801	1.60294662785737e-130	6.42218104587632e-128
HID1-AS1	SH3D19	0.584438732073333	3.31042518226491e-108	6.33949122587403e-106
RP11-1070N10.3	SH3KBP1	0.50502596444968	8.34519627701872e-77	5.92286935283693e-75
FAM83H-AS1	SHARPIN	0.509170386297272	3.03090855525408e-78	2.25046398040023e-76
HID1-AS1	SHE	0.694781809638828	1.57577430197298e-169	2.84584838936319e-166
RP11-1070N10.3	SHE	0.505694203782222	4.90472488632836e-77	3.5022241752195e-75
RP11-696F12.1	SHE	0.581504441265011	6.88059321568512e-107	1.26998873834792e-104
HID1-AS1	SHROOM4	0.530630674885785	5.00387888922005e-86	4.83063604280873e-84
HID1-AS1	SIK2	0.562500086579268	1.13884149034409e-98	1.64236612471121e-96
RP11-1070N10.3	SIK2	0.503871756753564	2.08408557524006e-76	1.46060182493989e-74
RP11-696F12.1	SIK2	0.548954522590435	3.95305802750977e-93	4.80382486386513e-91
HID1-AS1	SLC16A7	0.647569201590261	3.68070843954488e-140	1.94629893566745e-137
RP11-1070N10.3	SLC16A7	0.604067044882317	2.23165851383376e-117	5.69509549867272e-115
RP11-696F12.1	SLC16A7	0.608556333212235	1.44611359358605e-119	3.96633819511838e-117
HID1-AS1	SLC17A7	0.636965615863185	2.87653425245562e-134	1.29377914136309e-131
RP11-1070N10.3	SLC17A7	0.539610137742781	1.87738822885896e-89	2.03642130257642e-87
RP11-696F12.1	SLC17A7	0.588790620543606	3.47200635248619e-110	6.97908948147866e-108
HID1-AS1	SLC19A3	0.677760798711888	2.63874096331364e-158	2.79064686201251e-155
RP11-1070N10.3	SLC19A3	0.640794550870135	2.27933320099683e-136	1.07028369786007e-133
RP11-696F12.1	SLC19A3	0.666438902247884	2.98976015404525e-151	2.42046858264395e-148
HID1-AS1	SLC1A7	0.524510473567297	9.45863187384012e-84	8.39900753154381e-82
RP11-696F12.1	SLC1A7	0.558228612680515	6.77987796118322e-97	9.28692968335237e-95
RP11-696F12.1	SLC22A12	0.569196732548088	1.66499667826217e-101	2.62706935566123e-99
HID1-AS1	SLC22A3	0.591628252948219	1.71274655011393e-111	3.62922955808438e-109
RP11-1070N10.3	SLC22A3	0.62932457895637	3.66284867102267e-130	1.44775018683957e-127
RP11-696F12.1	SLC22A3	0.547135234411945	2.09829486060385e-92	2.50324017973868e-90
RP11-1070N10.3	SLC29A4	0.52521975688336	5.18058368822561e-84	4.63174957472052e-82
RP11-696F12.1	SLC29A4	0.509268460275623	2.8006502259398e-78	2.08477064060287e-76
HID1-AS1	SLC2A4	0.664179557080757	7.01956521483022e-150	5.45713086469483e-147
RP11-1070N10.3	SLC2A4	0.589084305286302	2.54637920385385e-110	5.14491316248543e-108
RP11-696F12.1	SLC2A4	0.620132038071343	2.25098563091556e-125	7.48564315051495e-123
FAM83H-AS1	SLC35A2	0.567292030493184	1.08243550048217e-100	1.66754728873493e-98
HID1-AS1	SLC35G2	0.625277170920425	4.91995788625305e-128	1.7936455163579e-125
RP11-1070N10.3	SLC35G2	0.524799123069744	7.40463630895069e-84	6.60007787629249e-82
RP11-696F12.1	SLC35G2	0.595770343352094	2.00700907075269e-113	4.59264707242999e-111
FAM83H-AS1	SLC50A1	0.502945007377589	4.33473438808242e-76	3.00563774256937e-74
FAM83H-AS1	SLC52A2	0.618182219642964	2.22676587962741e-124	7.1813199617984e-122
HID1-AS1	SLC5A4	0.51773842835719	2.76147771895987e-81	2.27328099178611e-79
HID1-AS1	SLC7A10	0.654664354734588	3.08655770232563e-144	1.96919026454351e-141
RP11-1070N10.3	SLC7A10	0.649709573411704	2.22698776293259e-141	1.24488615947932e-138
RP11-696F12.1	SLC7A10	0.682729033667685	1.67721757278215e-161	2.11708140719243e-158
HID1-AS1	SLC9A9	0.53814025233923	6.94107082771261e-89	7.38054623609767e-87
RP11-1070N10.3	SLC9A9	0.65231082315123	7.14253655289119e-143	4.19231182971949e-140
HID1-AS1	SLCO1C1	0.681676583547259	8.07425330165375e-161	9.77151128949623e-158
RP11-696F12.1	SLCO1C1	0.559591807239249	1.85195907005853e-97	2.58503537733853e-95
HID1-AS1	SLIT2	0.520694281862603	2.35469390187658e-82	2.00157506981385e-80
HID1-AS1	SLIT3	0.609197057165216	6.99841374247372e-120	1.9421838988865e-117
RP11-696F12.1	SLIT3	0.523198752151545	2.8688876606419e-83	2.50579406609191e-81
RP11-1100L3.8	SOCS3	0.540104743027108	1.20736059007089e-89	1.31721245045001e-87
RP11-1070N10.3	SOD3	0.594030562795078	1.30948052678505e-112	2.86256832475414e-110
RP11-696F12.1	SOD3	0.529111481032158	1.85676607144134e-85	1.75354601067175e-83
HID1-AS1	SORBS1	0.597104358017083	4.72705544771144e-114	1.10760287226915e-111
RP11-696F12.1	SORBS1	0.597015319044744	5.2070985461197e-114	1.21282003636705e-111
HID1-AS1	SOX17	0.604081988039327	2.19483104046543e-117	5.62557239825844e-115
RP11-1100L3.8	SOX17	0.512956431806207	1.40850042252231e-79	1.09644472546349e-77
RP11-696F12.1	SOX17	0.574713581747814	6.86126066283455e-104	1.17070260059615e-101
HID1-AS1	SOX7	0.565452057453053	6.52739180291673e-100	9.82372466338968e-98
HID1-AS1	SPARCL1	0.564687673462884	1.37238209089531e-99	2.03671218268268e-97
HID1-AS1	SPATA9	0.524564827402924	9.03264252464527e-84	8.0268123086155e-82
RP11-696F12.1	SPATA9	0.558634273015543	4.61085602730849e-97	6.34546763242372e-95
FAM83H-AS1	SPINT2	0.500137719345416	3.93034581572433e-75	2.64251600978166e-73
HID1-AS1	SPRY1	0.594792906363276	5.76487025199048e-113	1.28413305290543e-110
HID1-AS1	SPRY2	0.516098827912137	1.07077495022826e-80	8.64499803351416e-79
RP11-696F12.1	SPRY2	0.523208583618654	2.84517916358736e-83	2.48693657493313e-81
HID1-AS1	SPTBN1	0.571975851235455	1.0607645296932e-102	1.72948816862063e-100
HID1-AS1	SPX	0.570616543324746	4.09191091301359e-102	6.57112752501594e-100
RP11-1070N10.3	SPX	0.543099274500605	8.20850233922694e-91	9.2564465859928e-89
RP11-696F12.1	SPX	0.538413056528175	5.44808599401323e-89	5.81409831670194e-87
FAM83H-AS1	SQLE	0.652594557328982	4.89794780061268e-143	2.90388935512082e-140
HID1-AS1	SRPX	0.568123754308508	4.78683309575462e-101	7.46250115684774e-99
RP11-696F12.1	SRPX	0.574263064875743	1.07862635107038e-103	1.82712766741922e-101
FAM83H-AS1	SRSF1	0.526373353349292	1.94009951678372e-84	1.7586739944034e-82
HID1-AS1	ST6GALNAC3	0.618520553106449	1.49786256381602e-124	4.84391422496867e-122
RP11-696F12.1	ST6GALNAC3	0.528280954468521	3.79181292038927e-85	3.53832208843002e-83
RP11-696F12.1	ST6GALNAC6	0.5212515837012	1.4762507933114e-82	1.26217830026821e-80
HID1-AS1	STARD8	0.580775974296073	1.45443543409445e-106	2.6553059970194e-104
HID1-AS1	STARD9	0.683507939771048	5.21925625550396e-162	6.80764990926233e-159
RP11-1070N10.3	STARD9	0.544714563062417	1.90348818170878e-91	2.19499486886831e-89
RP11-696F12.1	STARD9	0.644490420236852	2.00039318542231e-138	9.99260238454151e-136
FAM83H-AS1	STIP1	0.55715094441143	1.88329813626109e-96	2.53532532357442e-94
FAM83H-AS1	STRBP	0.511383600817285	5.06391269652928e-79	3.88785291985332e-77
RP11-1070N10.3	STX11	0.643603172661835	6.27265728069356e-138	3.09389595874209e-135
HID1-AS1	SVEP1	0.709335085449938	9.06165228592173e-180	3.12866871130692e-176
RP11-1070N10.3	SVEP1	0.53049056932307	5.64865372171194e-86	5.43966743553539e-84
RP11-696F12.1	SVEP1	0.604077816308868	2.2050509000244e-117	5.63945370705586e-115
RP11-1070N10.3	SYN2	0.508011488116425	7.69484441441608e-78	5.6385629576049e-76
RP11-696F12.1	SYN2	0.553354806734883	6.68315316928652e-95	8.6118040674264e-93
HID1-AS1	SYNE1	0.535521217971166	7.01989026498402e-88	7.12858925784147e-86
HID1-AS1	SYNE3	0.681436469775055	1.15454999166745e-160	1.36200373257935e-157
RP11-1070N10.3	SYNE3	0.726990557414459	4.44540568869026e-193	3.478974491969e-189
RP11-696F12.1	SYNE3	0.670323102435208	1.23260630197352e-153	1.10454697548604e-150
HID1-AS1	SYNPO	0.533742351525877	3.34075592248384e-87	3.32630481544002e-85
RP11-1070N10.3	SYNPO	0.500284835876964	3.50328709070235e-75	2.35944275144893e-73
RP11-696F12.1	SYNPO	0.547702922411501	1.2477793475091e-92	1.50078706561571e-90
HID1-AS1	SYNPO2	0.557769239022334	1.04846512141584e-96	1.42617984476252e-94
HID1-AS1	TACC1	0.522649894920153	4.55743675555248e-83	3.95123708075558e-81
HID1-AS1	TACR1	0.534814161835338	1.30650281912344e-87	1.31422764298972e-85
RP11-1070N10.3	TACR1	0.556432753611334	3.71287692179432e-96	4.96983605301523e-94
RP11-696F12.1	TACR1	0.554775103560354	1.76756562362004e-95	2.31062949395052e-93
FAM83H-AS1	TAF2	0.515727182825915	1.45431570629113e-80	1.16693178921064e-78
HID1-AS1	TAL1	0.674221690135233	4.57484920255521e-156	4.43835989990046e-153
RP11-1070N10.3	TAL1	0.501353996007462	1.51599126151155e-75	1.03526593478092e-73
RP11-696F12.1	TAL1	0.606780263686734	1.07196163631372e-118	2.85345978428271e-116
HID1-AS1	TBX15	0.603552484672441	3.95585201029918e-117	1.00081350751944e-114
RP11-696F12.1	TBX15	0.541892340587151	2.43369954055425e-90	2.71312430261788e-88
HID1-AS1	TCEAL7	0.520043847239999	4.05619384070905e-82	3.41575749613224e-80
FAM83H-AS1	TCEB1	0.540751526440979	6.77097330401215e-90	7.46332916580269e-88
RP11-1070N10.3	TCN2	0.559194554839165	2.70482454612723e-97	3.75762548485059e-95
HID1-AS1	TDRD10	0.522830703582937	3.91330842113367e-83	3.40032032240475e-81
RP11-696F12.1	TDRD10	0.619689048738254	3.79417274434853e-125	1.2546420801664e-122
HID1-AS1	TEK	0.667410523573901	7.62904490732524e-152	6.30685620895007e-149
HID1-AS1	TFPI	0.540517362482862	8.3493867453988e-90	9.16870449057404e-88
HID1-AS1	TGFBR2	0.637698672461132	1.1453219262982e-134	5.21121476465679e-132
RP11-696F12.1	TGFBR2	0.511009675612031	6.85769156240613e-79	5.23763443403289e-77
FAM83H-AS1	THEM6	0.530300304554772	6.65868637845208e-86	6.39658914866195e-84
HID1-AS1	THSD1	0.633662943177648	1.76744214066707e-132	7.54472846883299e-130
RP11-696F12.1	THSD1	0.52646469252215	1.79465103892203e-84	1.62934327501204e-82
HID1-AS1	THSD7A	0.506607871807653	2.36693600274246e-77	1.70777269429586e-75
HID1-AS1	TIE1	0.593259410020785	2.99610354805687e-112	6.48916227871579e-110
HID1-AS1	TIMP4	0.626577564840408	1.02716110264366e-128	3.82788704251871e-126
RP11-1070N10.3	TIMP4	0.515960755815053	1.19981524770397e-80	9.66687110006654e-79
RP11-696F12.1	TIMP4	0.592889522620713	4.45274410983138e-112	9.59096570739643e-110
HID1-AS1	TK2	0.525339279778332	4.6801543876524e-84	4.18752533206185e-82
FAM83H-AS1	TLCD1	0.500965907696052	2.0553798336898e-75	1.3971108203639e-73
HID1-AS1	TLN2	0.502749649455776	5.05686828416139e-76	3.49397155902122e-74
RP11-696F12.1	TLN2	0.504131555620494	1.69660399842381e-76	1.19331541866369e-74
HID1-AS1	TLR4	0.516527801094969	7.51662760149245e-81	6.10219166071368e-79
HID1-AS1	TMEM100	0.591724547530243	1.54566735576749e-111	3.28706324082509e-109
RP11-1070N10.3	TMEM100	0.572132960532822	9.07144689842435e-103	1.48521220558722e-100
RP11-696F12.1	TMEM100	0.616813130835278	1.10245333745766e-123	3.48832876776696e-121
HID1-AS1	TMEM132C	0.725132467708462	1.2518803132577e-191	7.73464368280639e-188
RP11-1070N10.3	TMEM132C	0.628423785445054	1.0969556015553e-129	4.26396086313166e-127
RP11-696F12.1	TMEM132C	0.697155190424856	3.71225474079771e-171	7.64529094775865e-168
RP11-1070N10.3	TMEM140	0.513748480556608	7.37561830064063e-80	5.77215888208136e-78
RP11-1070N10.3	TMEM220	0.501406620450901	1.45464827370119e-75	9.93953206343324e-74
RP11-696F12.1	TMEM220	0.568844720591211	2.35539540018204e-101	3.70147076341861e-99
HID1-AS1	TMEM246	0.606760441635915	1.09611897019297e-118	2.91116302965955e-116
RP11-696F12.1	TMEM246	0.527113238971464	1.03127831088555e-84	9.457950071473e-83
HID1-AS1	TMEM252	0.635658632106276	1.47654092797162e-133	6.44353678567242e-131
RP11-696F12.1	TMEM252	0.553329522486786	6.84287813685961e-95	8.79830738757885e-93
HID1-AS1	TMEM37	0.598856112193916	7.0064005594859e-115	1.67853339117969e-112
RP11-1070N10.3	TMEM37	0.619490538643934	4.79299234044249e-125	1.56726844246391e-122
RP11-696F12.1	TMEM37	0.610749567563634	1.19741971453807e-120	3.42841708023473e-118
FAM83H-AS1	TMEM68	0.529219043624138	1.69252060017272e-85	1.59971814214393e-83
HID1-AS1	TMEM88	0.602996273270593	7.3361185567888e-117	1.844083420517e-114
RP11-1100L3.8	TMEM88	0.521910498672408	8.49037205780611e-83	7.31780305334699e-81
RP11-696F12.1	TMEM88	0.596703106422378	7.30771248236502e-114	1.69201650553221e-111
FAM83H-AS1	TMEM97	0.510045753089466	1.49590725516677e-78	1.12494908830254e-76
HID1-AS1	TMTC1	0.50207491416322	8.60351861811213e-76	5.92008822145476e-74
RP11-1070N10.3	TNFAIP8	0.501123781809123	1.81608273882693e-75	1.23588378383127e-73
RP11-1070N10.3	TNFRSF1B	0.567177934340614	1.21041321560857e-100	1.86225959869319e-98
RP11-1070N10.3	TNFRSF8	0.613043706220594	8.65744568840201e-122	2.56640795293311e-119
HID1-AS1	TNMD	0.637392634162621	1.6827848336081e-134	7.59777352374056e-132
RP11-1070N10.3	TNMD	0.607820372275983	3.32176272895522e-119	9.02642886000124e-117
RP11-696F12.1	TNMD	0.67502711551924	1.42425595086843e-156	1.4049866056508e-153
HID1-AS1	TNNT3	0.513635017781864	8.09267062083438e-80	6.32489084007822e-78
RP11-1070N10.3	TNNT3	0.502085719803403	8.53068856137609e-76	5.87341659953043e-74
RP11-696F12.1	TNNT3	0.552985855323761	9.43129969072922e-95	1.2060351532622e-92
HID1-AS1	TNS1	0.681929629641807	5.53688183553392e-161	6.84183745971922e-158
RP11-1070N10.3	TNS1	0.535989204617026	4.64960000116305e-88	4.76695671734961e-86
RP11-696F12.1	TNS1	0.605126646574389	6.84294372650532e-118	1.78113783604093e-115
HID1-AS1	TNS2	0.581939677987142	4.39556898166935e-107	8.16449118288236e-105
HOXB-AS1	TNS2	0.528821020650697	2.38398235751468e-85	2.24423166759141e-83
RP11-696F12.1	TNS2	0.526943216005259	1.19262295894598e-84	1.08950979883789e-82
HID1-AS1	TNXB	0.706460839144908	1.07050422397597e-177	3.14166227131348e-174
RP11-1070N10.3	TNXB	0.57622590420102	1.49504640852456e-104	2.60005182069183e-102
RP11-696F12.1	TNXB	0.643322595096732	8.99635881658615e-138	4.4003440061627e-135
FAM83H-AS1	TONSL	0.597609212857382	2.73005009568993e-114	6.46130203090809e-112
FAM83H-AS1	TOP2A	0.547226040303	1.93102825947728e-92	2.30838500387003e-90
FAM83H-AS1	TPD52	0.648402897579729	1.23764182046066e-140	6.69524300939524e-138
HID1-AS1	TPO	0.553566961947009	5.48124186962878e-95	7.07080201182113e-93
FAM83H-AS1	TPX2	0.544393560671938	2.54660042229726e-91	2.91369808551146e-89
FAM83H-AS1	TRAPPC9	0.606144476320846	2.18913739952372e-118	5.7748952658447e-116
HID1-AS1	TRHDE	0.608787370697109	1.11333820566706e-119	3.06795239350366e-117
RP11-1070N10.3	TRHDE	0.584042108496819	4.99789455403996e-108	9.49357349027106e-106
RP11-696F12.1	TRHDE	0.573418718095718	2.51341412151177e-103	4.1910466438106e-101
RP11-1070N10.3	TRIM61	0.555403145585106	9.79657369055129e-96	1.29070683000428e-93
FAM83H-AS1	TRMT12	0.561568954373705	2.78962885183413e-98	3.98872753857258e-96
HID1-AS1	TSHZ2	0.561139792715616	4.21172764847631e-98	5.97119213351007e-96
HID1-AS1	TSLP	0.545501282972474	9.31452012520966e-92	1.08475348958171e-89
RP11-696F12.1	TSLP	0.572046628320775	9.88588952739983e-103	1.6140536462051e-100
HID1-AS1	TSPAN7	0.621479024054175	4.57802096555103e-126	1.55772139462619e-123
RP11-1070N10.3	TSPAN7	0.508472530338041	5.3139152149185e-78	3.91097496601431e-76
RP11-696F12.1	TSPAN7	0.563303063259479	5.24730877812611e-99	7.66146240627144e-97
FAM83H-AS1	TSTA3	0.51718670793298	4.3606195861783e-81	3.5721781801917e-79
HID1-AS1	TTC28	0.535232050572219	9.0519194436263e-88	9.15249632633326e-86
HID1-AS1	TUSC5	0.668224688994227	2.41933498250637e-152	2.07303455179871e-149
RP11-1070N10.3	TUSC5	0.592438838075314	7.21080733305178e-112	1.54185186307277e-109
RP11-696F12.1	TUSC5	0.656900943119495	1.51878180311027e-145	1.00728698230008e-142
HID1-AS1	TWIST2	0.508002984224589	7.7475288261171e-78	5.67362700497746e-76
RP11-1070N10.3	TWIST2	0.541151981768856	4.72993525133262e-90	5.22831543459451e-88
RP11-696F12.1	TWIST2	0.586192464628868	5.31947971582402e-109	1.03215491543898e-106
HID1-AS1	TXNIP	0.553186487668984	7.82076156266199e-95	1.00446301951957e-92
RP11-1070N10.3	TYRO3	0.55058828657412	8.75210954686503e-94	1.08835819884162e-91
FAM83H-AS1	UBE2C	0.519498915497387	6.39144077146032e-82	5.35539780272467e-80
FAM83H-AS1	UBE2T	0.570452876268083	4.8121121445873e-102	7.71712902531562e-100
HID1-AS1	USHBP1	0.654577123705433	3.46946126136014e-144	2.18967772833907e-141
RP11-1070N10.3	USHBP1	0.536300929459669	3.5325209970772e-88	3.6503753507649e-86
RP11-1100L3.8	USHBP1	0.52467256749904	8.24391193848424e-84	7.34258590636316e-82
RP11-696F12.1	USHBP1	0.666889528939627	1.58785906611284e-151	1.29750894298644e-148
RP11-1070N10.3	UTS2B	0.651245317219635	2.93454420358512e-142	1.69697607910767e-139
RP11-1070N10.3	VIM	0.508864331127655	3.87777826444266e-78	2.87200246348848e-76
RP11-696F12.1	VIM	0.503657811202767	2.46845667003173e-76	1.72688991951743e-74
HID1-AS1	VIP	0.609805247460954	3.50859859193033e-120	9.85345427527993e-118
RP11-696F12.1	VIP	0.570283997620904	5.68782009900827e-102	9.10904776838446e-100
RP11-696F12.1	VIT	0.538140741021171	6.93806151039292e-89	7.38054623609767e-87
HID1-AS1	VSTM4	0.510780421370812	8.25728755813518e-79	6.26987701455038e-77
RP11-696F12.1	VWCE	0.506419307414882	2.75150445754759e-77	1.98158962129762e-75
HID1-AS1	VWF	0.6642392707395	6.46008553337302e-150	5.05566293841773e-147
RP11-1070N10.3	VWF	0.51861099892774	1.33846346145539e-81	1.11434202652658e-79
RP11-696F12.1	VWF	0.535384389165038	7.91749646751605e-88	8.01928309164547e-86
FAM83H-AS1	WDYHV1	0.539682182384221	1.76054958637251e-89	1.91184936118658e-87
HID1-AS1	WSCD1	0.514271949422395	4.80512230555583e-80	3.78826935828877e-78
HID1-AS1	XPNPEP2	0.588515693346755	4.639939427187e-110	9.29492302657819e-108
RP11-1070N10.3	XPNPEP2	0.617497847539348	4.95859848913342e-124	1.59040949901468e-121
RP11-696F12.1	XPNPEP2	0.550638007493746	8.35848410354232e-94	1.04051161072623e-91
FAM83H-AS1	YWHAZ	0.584390935962282	3.47901293568488e-108	6.62989169675402e-106
HID1-AS1	ZBTB16	0.512078966145238	2.87840005404609e-79	2.22299593647678e-77
FAM83H-AS1	ZC3H3	0.604257585373174	1.80489482021149e-117	4.63624951738791e-115
HID1-AS1	ZCCHC24	0.566578752769163	2.17514770107243e-100	3.32474724777203e-98
RP11-696F12.1	ZCCHC24	0.504918991911991	9.08529907227851e-77	6.44424929362401e-75
HID1-AS1	ZEB1	0.508630498925287	4.68023291816794e-78	3.45108380818929e-76
HID1-AS1	ZEB2	0.579967936057979	3.32898488971227e-106	5.97537517130464e-104
RP11-1070N10.3	ZEB2	0.52547980047918	4.15306152727892e-84	3.72443004344746e-82
RP11-1100L3.8	ZFP36	0.69253130476264	5.32641457281342e-168	9.19511480444952e-165
FAM83H-AS1	ZFP41	0.555653916721713	7.73718022967143e-96	1.02629105893913e-93
FAM83H-AS1	ZNF16	0.563265827879198	5.43954210787517e-99	7.93227140426666e-97
FAM83H-AS1	ZNF250	0.580137953720307	2.79723577944043e-106	5.05180781766941e-104
HID1-AS1	ZNF366	0.624660266468507	1.03175996316025e-127	3.74979263391273e-125
FAM83H-AS1	ZNF517	0.501503214003268	1.34841283264038e-75	9.22974824627724e-74
FAM83H-AS1	ZNF623	0.695880683256451	2.79113993494935e-170	5.28470833812426e-167
FAM83H-AS1	ZNF696	0.549884098112359	1.67802693168146e-93	2.0713310358579e-91
FAM83H-AS1	ZNF7	0.646157507099166	2.31232115480266e-139	1.1801886102708e-136
FAM83H-AS1	ZNF707	0.556039729840953	5.3793303839138e-96	7.15152427822923e-94
HID1-AS1	ZNF781	0.507955910465147	8.04573111161968e-78	5.87815629976548e-76
FAM83H-AS1	ZWINT	0.527138446820829	1.0092842261236e-84	9.26347734985529e-83
