# Supplementary material for: Development and Validation of a Novel Stemness-Index-Related Long Noncoding RNA Signature for Breast Cancer Based on Weighted Gene Co-Expression Network Analysis
Source: Front Genet. 2022 Feb 22;13:760514. doi: 10.3389/fgene.2022.760514 (PMC8902307; doi:10.3389/fgene.2022.760514)
Supplement: Supplementary file 6 [file DataSheet2.CSV]

	logFC	AveExpr	t	P.Value	adj.P.Val	B
EEF1A2	0.846231438076898	4.19161593754453	5.79309123036703	9.12866042763385e-09	4.33034649888479e-08	9.29008940562846
SCD	0.82512047833383	6.37708228691696	8.96263099282008	1.42140146562082e-18	2.65552823577123e-17	31.3503978394183
CDH1	0.82227905987968	5.92949608243018	9.23023410549881	1.44979661759893e-19	3.23252164399038e-18	33.5937284840754
NKAIN1	0.788705317952052	2.92829242297605	6.51145048188982	1.15206557444288e-10	7.06729301969161e-10	13.5319908895855
SLC7A2	0.766764630752942	3.63211442117697	5.65240227788465	2.03828640696983e-08	9.24626941848447e-08	8.51357099872677
FOXA1	0.765173482807816	5.55951876610729	5.93982973282454	3.87673272192942e-09	1.94329608212688e-08	10.1190517661331
RIMS4	0.696733362177498	1.73754383334623	6.91181711662416	8.29401986725764e-12	5.90992650511273e-11	16.0942282964746
ESR1	0.692649232461055	4.17643755062702	5.03517930615425	5.6166341486283e-07	2.08403349151852e-06	5.3202595165682
CPB1	0.688836316032569	2.26279766228373	3.357187494225	0.000815664728155079	0.00188274409086973	-1.56329740254994
RAB11FIP1	0.684362313042517	3.31265199355094	8.41181856762083	1.306875202668e-16	1.82425709947495e-15	26.9121077013714
C6orf211	0.65971415899915	4.81496921626186	7.58543503893976	7.28608793693706e-14	6.9142413691396e-13	20.7179356125847
SLC39A6	0.658254465389324	7.43362546793241	5.8999788466982	4.90107440799525e-09	2.41259182271694e-08	9.89200511319636
AFF3	0.654486486044821	2.7941657073133	6.57466391195687	7.67429375129457e-11	4.8064928451864e-10	13.9272043907471
CERS6	0.650109150087068	3.64919348769084	11.2660478378334	7.15421185488316e-28	6.13084850694552e-26	52.4324425134096
CEACAM5	0.647837010579125	1.95321853593709	5.10874510854273	3.85102295629961e-07	1.46052842926045e-06	5.68249289736829
AKR7A3	0.6390579803896	2.96769528106712	5.71992828294504	1.38922757359944e-08	6.43971671581491e-08	8.88403662688334
MSMB	0.629618880486456	2.36823996245159	4.68248838842831	3.20566402686431e-06	1.06693073234542e-05	3.65334746153435
CLTC	0.623537209773066	5.8649899488543	13.2734758342198	2.78880599602819e-37	1.09934732363431e-34	73.8250062431823
FAM84B	0.606637203109121	4.61153660753397	11.630183997018	1.71073861066842e-29	1.91583284183378e-27	56.1158001839788
PLEKHF2	0.605831113497032	4.72992067752104	10.8707707168801	3.711196037737e-26	2.47120519945258e-24	48.5383072239945
ABHD2	0.602658674723588	4.23563133594212	8.70644378407659	1.19945266166001e-17	1.93147156546723e-16	29.2558477351571
HID1	0.595935766285299	4.47190213003133	8.49665224026957	6.61701734174682e-17	9.60393312266789e-16	27.5797676652142
TBC1D9	0.591491580222123	5.62583422791311	5.4889822121464	5.06908667383655e-08	2.17388377592077e-07	7.63415261863616
KCNJ3	0.588187555334976	1.59224472662892	4.49188103476965	7.84257748358665e-06	2.46867037105647e-05	2.80078182141347
PRF1	-0.585555762076671	1.46170214052042	-10.2812594044552	1.09039255525264e-23	4.66196036096087e-22	42.9379072608045
CD5	-0.586467235801818	1.49061711486258	-10.128268510629	4.57278686501204e-23	1.74669823855402e-21	41.5259683735613
IL33	-0.587548048026741	1.73727048321209	-8.15348470213997	1.00178900731557e-15	1.22565247263748e-14	24.9150982821361
GADD45G	-0.588233259489966	3.01385175278293	-8.23099898510937	5.46801577787763e-16	6.93530186499151e-15	25.5085732350464
1-Sep	-0.591022322064219	1.5857996017131	-13.8768261713283	2.53422024025815e-40	1.71396737556629e-37	80.7472580559929
HLA-B	-0.591043215961447	8.70421567626673	-9.26243864233334	1.09740532321746e-19	2.48905165944949e-18	33.8674840179169
C11orf96	-0.5976054883381	2.24051795864422	-11.0014638578154	1.01800127984429e-26	7.40398716816641e-25	49.8136864167572
PIGR	-0.5977653091798	1.86775327482263	-5.20025724961463	2.39196167968515e-07	9.35613508763532e-07	6.14006379676605
IDO1	-0.598082890382785	1.65053986632119	-6.90950538494945	8.42431240404197e-12	5.99217601889813e-11	16.0790325015527
MEOX1	-0.600602444665711	1.23795178634958	-10.5670776509208	7.15392812203536e-25	3.82914893330211e-23	45.6217736916599
TINAGL1	-0.60105738047349	2.70620079860675	-9.34650057908695	5.28499045868624e-20	1.26416458665905e-18	34.5858590309145
SELP	-0.601183220647284	1.45011271101592	-9.97289621533264	1.92657064627655e-22	6.81736219714735e-21	40.1098551383299
CD1C	-0.601651176140457	1.10077528749306	-11.6286699667179	1.73782608259815e-29	1.92566356392799e-27	56.1002976970135
CD69	-0.603537132602169	1.41274721108431	-11.7940401274376	3.09627182245212e-30	4.15153181092049e-28	57.8027109024374
DUSP2	-0.603657962362285	2.39904338061182	-11.0719243749645	5.0433526463206e-27	3.76532123708254e-25	50.5062871110987
IL27RA	-0.604020944728454	2.76993270456974	-9.54393542760665	9.29998120744753e-21	2.46706096364456e-19	36.2946081486787
ATHL1	-0.604379597371974	3.13229539168076	-6.66493118856482	4.27063211836798e-11	2.76797629243778e-10	14.4976471997049
DOK2	-0.604856899666364	1.78514057658498	-11.5930054753396	2.51493063445397e-29	2.72358696731251e-27	55.7355709898634
TNFRSF14	-0.605573003125478	2.80567381583477	-14.112529453291	1.55099912879852e-41	1.45572346802947e-38	83.5091056345154
SRGN	-0.606612233549243	5.398898269929	-9.86147847639425	5.34422686472621e-22	1.74684430354484e-20	39.1054914871404
ARID5A	-0.607182108146537	3.35985680496229	-11.2594042054247	7.65202993446228e-28	6.52906969732691e-26	52.3660882438439
TYROBP	-0.608440115707372	5.48202667581312	-11.0821481351595	4.55338574329908e-27	3.46514413129054e-25	50.6070729709074
RARRES3	-0.609672039982135	5.98134427012122	-6.49478434893755	1.28157831495872e-10	7.79626808266555e-10	13.428379580653
EDN1	-0.610790729019439	2.36617068686664	-9.04063567807031	7.34905986804184e-19	1.43843068519468e-17	31.9984979210792
HCLS1	-0.611037066755857	3.00852243087373	-11.7166878126626	6.95436709136686e-30	8.62079090382646e-28	57.0041075949942
RELB	-0.611258347420732	2.95434453469262	-13.5159827648474	1.71452632735484e-38	8.24227168589363e-36	76.5814073208733
ACAP1	-0.612003594232766	1.16104360030244	-14.9239075873773	8.15112309498576e-46	2.48392953937529e-42	93.2534297028463
PRELP	-0.612343138460518	2.89401671515166	-7.88343287878837	7.94741545755324e-15	8.60678893782277e-14	22.8862258186406
SPI1	-0.613166282122153	3.40431953575588	-11.8552313097299	1.62783643772649e-30	2.2594828301119e-28	58.4373066176295
GIMAP7	-0.613256129403076	3.08179155328874	-10.1725098182675	3.02628211278154e-23	1.19296040885848e-21	41.9324863092941
SIT1	-0.613442644206144	1.30012374096791	-11.1120708736806	3.37479315643735e-27	2.61878634304646e-25	50.9024729191543
RARRES2	-0.615173222354064	4.16347909134743	-8.86104130543059	3.33206081286095e-18	5.90071146644109e-17	30.5135637832546
SASH3	-0.615176526345913	2.70218969924589	-10.7894908329315	8.24589057754759e-26	5.22593258146183e-24	47.7512520663646
CLDN5	-0.61590098613688	1.67807740608251	-10.6195800953842	4.30961201196491e-25	2.3927451480515e-23	46.1212409962325
GZMB	-0.61698610394692	1.35220074783809	-8.51783287966865	5.57795382970267e-17	8.19235990934721e-16	27.7473740400178
SELM	-0.617521717369608	4.41600874644061	-9.93915069559809	2.62671789063337e-22	9.16329373882899e-21	39.8046744383711
C1S	-0.618000637119366	5.39537877700507	-8.34039515944547	2.30745588393797e-16	3.07921160950693e-15	26.3545252727595
CCL2	-0.61841076180174	3.35076329696089	-8.90941938321706	2.22308660069875e-18	4.02730118564084e-17	30.9110517960597
NCF4	-0.619612409265163	2.34826574957998	-14.0368277850321	3.81744362070945e-41	3.42008244382651e-38	82.6186135929751
RASAL3	-0.619790966065471	1.53423718857841	-14.4564277241896	2.48889045414322e-43	3.27040205674419e-40	87.5950303025131
ANGPTL4	-0.620641666385111	2.36738091422838	-7.75737738521388	2.04723913574868e-14	2.09398460641445e-13	21.9599367788292
TMC8	-0.620953548319707	1.62628425708435	-12.9813723790055	7.65449249580239e-36	2.35734448581664e-33	70.552122388398
ARHGAP4	-0.622389421305696	2.33300456190345	-12.6755089480847	2.32100415731504e-34	5.94116778450382e-32	67.1815508373397
GYPC	-0.622837476974793	2.63702217082363	-13.6096698922831	5.78260874696748e-39	2.92244149750587e-36	77.6556618130568
PLA2G2D	-0.62476608154603	0.997621265239188	-8.98321612571067	1.19485576991022e-18	2.2601350503772e-17	31.5209620549164
WFDC2	-0.627077827650339	4.59195807062469	-4.39463509098189	1.22234553178087e-05	3.73815832915454e-05	2.37894074119256
PTX3	-0.627797441618313	1.01025859222967	-8.79141753807947	5.94631709429734e-18	1.00087028120069e-16	29.9447835376202
FAM26F	-0.628391033195853	2.35084414575127	-9.91288255221918	3.3416066351563e-22	1.14345602046755e-20	39.5677080623068
SHROOM1	-0.628577460971046	2.67599353411598	-6.25900459173873	5.63767671782724e-10	3.15409049413497e-09	11.9888754857294
MAP4K1	-0.628903386268455	1.4637615787874	-13.7650373961768	9.42757921911798e-40	5.46522312967104e-37	79.4485500291695
PIM1	-0.630035712785824	3.35561947705695	-11.6860017503661	9.57599482849473e-30	1.15087108579043e-27	56.6884137550854
NGFR	-0.631233432631888	1.72939637707772	-8.94257674272522	1.68280834149795e-18	3.09404406818327e-17	31.1845548588981
CD7	-0.631299239970397	1.30242369051416	-11.6553961363772	1.3166541976084e-29	1.53557717366045e-27	56.374181060995
CTSW	-0.631515947745178	1.61983526358867	-10.2967321297101	9.42325250596182e-24	4.06416426460629e-22	43.081666232966
RUNX3	-0.632585237676009	2.07504220887014	-10.6869670181547	2.24218465721983e-25	1.31920774906874e-23	46.7652237901083
TBC1D10C	-0.633398349109403	1.24164839879782	-14.2170884084965	4.4465477378271e-42	4.61270820592485e-39	84.7443863258627
SELL	-0.63419413123614	2.39164417061584	-8.41875955038091	1.23636053342985e-16	1.73565997962267e-15	26.9665153315159
S1PR4	-0.634844467234063	1.02135125175638	-13.9185821874466	1.54853814541477e-40	1.14375279792378e-37	81.2342129112872
CD48	-0.637903807469427	2.24451745581086	-10.3591028296947	5.22319630052523e-24	2.33444895880618e-22	43.6629450360028
ITM2C	-0.639942995542173	4.23959528193028	-9.68342241803836	2.6767186316423e-21	7.78143425216368e-20	37.5198895239444
HLA-DMA	-0.641289427819212	4.5888399722088	-11.5331386381098	4.66804187062109e-29	4.84247922473378e-27	55.1252806602505
KRT6B	-0.642706673795638	2.34548100643662	-4.93221377029698	9.44790470742666e-07	3.38640119627895e-06	4.82167295190332
ZBTB18	-0.644795584191485	3.60748453283208	-6.16946619646823	9.77041518730801e-10	5.29342724963829e-09	11.4551461568075
FERMT3	-0.644843267366372	2.92243355219047	-12.3058039141196	1.3258338446313e-32	2.69403969873019e-30	63.1864015446203
HLA-A	-0.64567034173563	8.06390197940382	-10.2424941488153	1.57052648468963e-23	6.52625463191591e-22	42.5785093228101
CX3CL1	-0.646967674097974	3.04207037487567	-8.30949676382352	2.94706998307279e-16	3.88540129540901e-15	26.1145989256793
TUSC5	-0.647415161150935	1.03926640298267	-8.47585717627679	7.82252919166317e-17	1.12871193534174e-15	27.4155658119635
C10orf54	-0.647961391074753	2.59910320714781	-14.4861748452854	1.73552294890706e-43	2.6313197940737e-40	87.951550897635
ITM2A	-0.649619060236021	3.06350849541478	-9.21994861202081	1.58438052260768e-19	3.50091256733154e-18	33.5064668541817
IGFBP6	-0.649777066384034	2.79936648101816	-10.8895260689816	3.08473976157309e-26	2.07509285667596e-24	48.7205884549828
WAS	-0.649953424447848	2.32185529066138	-13.7390637977107	1.27795289579945e-39	7.1967004503449e-37	79.1478406125349
ALPL	-0.650069549221337	2.45075450808236	-9.54634167163173	9.10344947067262e-21	2.42144384705745e-19	36.3156187952241
LAMB3	-0.651852910464511	3.17635203170888	-7.31762591520204	5.01060056610629e-13	4.22950480333854e-12	18.8332225324931
MUCL1	-0.655702179000278	3.58091393204927	-3.26042158911046	0.00114825633710314	0.00258534754447143	-1.87849339760654
CD37	-0.656967284156599	2.38055794153176	-12.3002413666639	1.40809309222132e-32	2.83199131098798e-30	63.1269613583764
CXCR3	-0.657200192532138	1.49808232035916	-11.018961242952	8.55346169211076e-27	6.26723903165439e-25	49.9853528779197
FXYD5	-0.658358324173394	4.93648290580516	-11.1038505182971	3.66447453134888e-27	2.83242325540731e-25	50.8212582820375
TYMP	-0.658603483674367	4.68822248178984	-10.3914758112725	3.84094850164732e-24	1.74838556506856e-22	43.9657781123295
KLK5	-0.660139707538988	1.85682292567607	-5.42277228749264	7.28284748252408e-08	3.06065935779423e-07	7.28478429703439
MS4A1	-0.660238842339455	0.885200725890748	-9.8304210101399	7.09053538470315e-22	2.26506405887357e-20	38.8271937815831
CCR7	-0.660941347857451	1.53683778663274	-10.0631051121044	8.37698214134683e-23	3.11528901898011e-21	40.9298547389187
CLEC10A	-0.663111852266638	1.16712653313617	-11.9834342469228	4.19843504469897e-31	6.26902687356187e-29	59.774958175681
HLA-DQB1	-0.663199706656244	4.43469853003865	-8.91087679393426	2.19608541479633e-18	3.98571303182649e-17	30.9230551323276
LCK	-0.663300609664846	1.66106784629235	-10.9556637195158	1.60401635084954e-26	1.13315993818081e-24	49.3653655764895
TNFRSF1B	-0.663795425290395	3.34646639700996	-12.8333001794479	4.0217670663022e-35	1.16572101289436e-32	68.9130946979243
KLF2	-0.664975850451639	3.70741782292563	-11.1258200962563	2.94023631378579e-27	2.31808230978872e-25	51.0384169192441
PSMB9	-0.665900606264305	3.33734537013962	-10.1548320932224	3.56957969028558e-23	1.38770050681516e-21	41.7698776119636
TRIM29	-0.672478322697362	1.91398669622693	-7.47056894432143	1.67824170339292e-13	1.51248943639115e-12	19.9021083301539
HLA-DOB	-0.675123581191836	1.3542756363764	-11.8684368046658	1.41647553193765e-30	1.98005196698518e-28	58.5745853561832
TCF7L1	-0.67524311725517	2.69224713671345	-9.8676802628118	5.05041208342189e-22	1.66460906629173e-20	39.1611512497389
CYBA	-0.676065988243586	4.03211866502022	-10.4626483253652	1.94884498085353e-24	9.53144778476999e-23	44.6342564372024
ID4	-0.67635036063354	2.62288194629721	-7.50115650464069	1.34533187569899e-13	1.22900035549645e-12	20.1182630357346
GPR183	-0.68036960483339	2.61818251904354	-10.8129343821801	6.55301428010828e-26	4.24868129805704e-24	47.9777787580276
ATF3	-0.681029893842698	2.95359635117864	-9.28592713202647	8.95239941618013e-20	2.04938202663078e-18	34.0676582766998
RGS1	-0.681289665613557	3.54467051973795	-9.15050469542613	2.87885122113086e-19	6.08821433138298e-18	32.9194720813905
CXCL9	-0.681434604100199	3.96844744587951	-5.46555190681944	5.76519241826338e-08	2.45425361909225e-07	7.51006074797622
HLA-DRB5	-0.681561777288633	6.10266904523452	-8.01986445214096	2.81228077188187e-15	3.262804120777e-14	23.9036754458524
LIMD2	-0.682993579754662	2.12903776000549	-12.3352105094229	9.64146143080392e-33	2.02162983831006e-30	63.5009669956991
GMFG	-0.683533397524452	3.19603884327226	-13.9785668825664	7.61814200578073e-41	6.25639912224743e-38	81.9355036061258
C1R	-0.683734375254154	5.17800239885168	-11.1934160230938	1.490163844279e-27	1.21368303184873e-25	51.7086872475903
CPXM1	-0.687456280339918	3.48537688205268	-9.19174235825984	2.02022808027772e-19	4.38049455030515e-18	33.2675904121252
SOCS1	-0.688994095056426	1.71317651993775	-13.4845268099659	2.46672819556368e-38	1.10498210760364e-35	76.2218867709504
C1QA	-0.689345224316344	5.9165728725532	-10.2566005185694	1.37542668212995e-23	5.80506636076686e-22	42.7091631110958
IL32	-0.689780050509215	3.43481035229035	-9.88808841828297	4.1920407863934e-22	1.40998504948488e-20	39.3445149833292
HSPB6	-0.689830379592961	2.14999965305205	-8.99603927209596	1.07219230788506e-18	2.04380177837664e-17	31.6273813736006
SAA2-SAA4	-0.690984224443645	1.00263853961747	-10.2490918460168	1.47607823259174e-23	6.15084608126496e-22	42.6395991906144
HLA-DRB1	-0.691195667151682	7.88871699734834	-10.30786247957	8.48320009077481e-24	3.69920074754804e-22	43.1851886398554
PYDC1	-0.693017732167744	1.47225852662959	-6.30419386455011	4.26010949073287e-10	2.43170454857645e-09	12.260952607197
LGALS2	-0.693453295656752	1.4997883909772	-12.0719825263006	1.63623795911187e-31	2.71010505664664e-29	60.7052190519005
UBD	-0.693880667148919	2.21583726956321	-7.09087104357018	2.44589851926755e-12	1.88315077401419e-11	17.2852676411059
JUN	-0.695009715468268	5.62161978105721	-11.4455624385834	1.14858112143379e-28	1.11519871445616e-26	54.2369245343886
DPT	-0.700137238468391	3.82161028226915	-7.96324423641579	4.33612585199222e-15	4.8977100597574e-14	23.4795493343609
CXCL13	-0.706126242824066	2.78967670249498	-5.20459702364026	2.33811187711639e-07	9.16368763133108e-07	6.16195478209216
PLAC9	-0.706732752066162	1.90663525840632	-11.7946163915147	3.07761670201708e-30	4.15153181092049e-28	57.8086754706445
GZMK	-0.708733394681003	1.73518203049306	-9.76404035969279	1.29442834874175e-21	3.90707239719754e-20	38.2348199568427
SOCS3	-0.710668803012724	4.28942451694399	-11.43185661551	1.32175909233914e-28	1.26465396650507e-26	54.098370726001
SPOCK2	-0.711635375008188	2.16906835129267	-10.8935938494094	2.96339333257306e-26	2.00029049948681e-24	48.7601557593532
GZMM	-0.713077453574023	1.17230540772528	-13.2894420511417	2.32349363792906e-37	9.5408457507462e-35	74.0053967717005
HRCT1	-0.713407459568856	1.37045700983732	-8.54764697069852	4.38312327233944e-17	6.52647036076128e-16	27.9839133519215
GPX3	-0.715212111202746	3.923829094837	-9.10724347301336	4.16839683785321e-19	8.54044715946849e-18	32.5557038725288
RAC2	-0.715243278502979	3.74591922773599	-12.0187618551356	2.88458781083362e-31	4.54841806012245e-29	60.1454783214219
RARRES1	-0.715797728975722	3.19781692624816	-6.62146889447037	5.66804057175782e-11	3.61310089486891e-10	14.2220952485837
CEBPD	-0.716074145561386	3.85217132901978	-10.4498051306134	2.20326889404048e-24	1.06177090223809e-22	44.5133549804078
SAA2	-0.720445718756109	1.37765351374235	-9.37174499480069	4.23924171176564e-20	1.02900805589779e-18	34.8026637090915
CHRDL1	-0.723540509287233	1.73371490743061	-9.10122104855319	4.38830681358732e-19	8.95378129356171e-18	32.5051799439553
HLA-DQB2	-0.724093821873893	2.82703600863921	-9.44660806446912	2.19821853106697e-20	5.56185972366239e-19	35.4485049164436
S100A1	-0.726372434224613	3.12656299520255	-6.04052786166458	2.13042038945757e-09	1.10647130108587e-08	10.699128485548
CD74	-0.728066940194067	8.9338761232594	-11.1591043126419	2.10486324940126e-27	1.67285704216527e-25	51.3680589111349
KRT23	-0.730091844881096	3.2054532995406	-5.96298358769762	3.38084668694531e-09	1.7046939933408e-08	10.2516246487623
STAC2	-0.732604906083605	1.941965129676	-5.91582159750253	4.46563447549227e-09	2.20927850180604e-08	9.98209656027142
CALML5	-0.734510951084189	3.42506199145708	-4.00404228931097	6.665587642924e-05	0.000182648036204688	0.77447805262278
C10orf10	-0.735698725796403	4.30463534463705	-10.8347958950745	5.28720819821786e-26	3.45139516887392e-24	48.1893722734765
C7	-0.738286893251776	1.60232390821217	-8.71677677403313	1.10169007927085e-17	1.7886582753236e-16	29.3393152054787
HAPLN3	-0.73867242360918	2.50947913003137	-9.82384878813839	7.52703267281908e-22	2.38901471789475e-20	38.7683952508746
APOE	-0.738997030825627	6.50460010960561	-9.74090493834348	1.59530600014445e-21	4.76416382770412e-20	38.0291467135361
MMP7	-0.747591959502994	3.61703346381089	-6.02609257675481	2.32259917101975e-09	1.19964438314464e-08	10.6154146343106
LSP1	-0.751181656650252	3.52915301575052	-14.1191007158132	1.43413576845625e-41	1.41334079981363e-38	83.5865579876003
ADIPOQ	-0.752082193964769	1.64499485032786	-7.24027273220286	8.64757712552732e-13	7.0870580101515e-12	18.3002133435503
TMPRSS3	-0.752811784436639	2.3335228701434	-7.84179776010232	1.0878938060041e-14	1.1553010191994e-13	22.5788122662509
OBP2B	-0.759469560318009	1.44353824319789	-6.69615012049885	3.48135347091749e-11	2.28801190102647e-10	14.6965973823451
DUSP1	-0.76040716567724	5.74230523055298	-9.5394817698182	9.67488680914933e-21	2.56306477161738e-19	36.2557317871658
IER2	-0.764996503693877	5.00241847195347	-15.0510937988429	1.68416085491501e-46	8.37893222647688e-43	94.8131418624297
KRT7	-0.76633121504022	5.84382989948741	-6.26773519839214	5.34135942816325e-10	2.995964551198e-09	12.0412995839066
ADH1B	-0.769372011215991	1.71456909156137	-7.59860548297732	6.61669588249912e-14	6.32775719767383e-13	20.8121903230488
GSTP1	-0.769544338119541	5.93208806016287	-8.69790572467118	1.28666369681564e-17	2.06012522049036e-16	29.1869438598178
CD27	-0.772927164302371	1.87317672443523	-11.6330366884008	1.66083613764753e-29	1.88132645247315e-27	56.1450137363331
GZMA	-0.777137064694726	2.5187475756744	-10.2136017965455	2.05986257412795e-23	8.37111161568285e-22	42.3113658821976
IL34	-0.77752365801259	1.84344850286525	-11.3715855019574	2.44734089288182e-28	2.24358553482329e-26	53.490615150178
CST7	-0.779769524313783	2.51578856881894	-11.7032005708257	8.00484345225416e-30	9.73922620024256e-28	56.8652745157686
HLA-DPB1	-0.779783629559075	6.06354912340431	-12.1520743218113	6.94644451115042e-32	1.19056018534587e-29	61.5510850058475
CXCL14	-0.781763808987678	5.53679816893393	-5.54807734845683	3.65628114123116e-08	1.59754602734795e-07	7.94935721817604
CD2	-0.785433859906131	2.87556722483377	-9.7171580250917	1.97618080663967e-21	5.83091672138742e-20	37.8184600803173
S100B	-0.786623806836511	1.78416049755468	-8.60454645695807	2.76138237906217e-17	4.21913540242754e-16	28.4373347865106
ODF3B	-0.787576869652705	2.83468800806761	-14.539144259676	9.12220969523628e-44	1.49832294244256e-40	88.5875954610859
CD3E	-0.790755804737779	2.35305872895426	-10.4213484473587	2.89039687310191e-24	1.35965924507968e-22	44.2459022352301
PI16	-0.791854667436065	1.38631812704669	-9.35274542399363	5.0046804370311e-20	1.20295428553516e-18	34.6394451576262
NR4A1	-0.801891018745438	2.71256358870876	-10.7125357567679	1.74836288236066e-25	1.03484181415401e-23	47.010426736117
GPD1	-0.806004358356512	1.56416692912041	-8.94985997492888	1.58278953312742e-18	2.92378460149404e-17	31.2447483093872
CYR61	-0.806579024977493	5.82772566909098	-10.8347751338112	5.28828686453539e-26	3.45139516887392e-24	48.1891711673914
CHI3L2	-0.808762539044744	2.41166323576538	-7.76319537098139	1.96032141360412e-14	2.01134487569688e-13	22.002396425056
MFAP4	-0.809693362174633	4.03783455807913	-8.54441049824675	4.49949111799226e-17	6.69320527816057e-16	27.9582010390487
IL2RG	-0.817518615700995	3.02446793105613	-10.5668631638925	7.16872631348798e-25	3.82914893330211e-23	45.6197373205278
PDZK1IP1	-0.820018833606176	3.57470611581462	-7.62123647870008	5.60502599089659e-14	5.40749203527028e-13	20.9744914656596
SOD3	-0.822451920697304	2.63082872375111	-11.1507187201886	2.28995269028197e-27	1.81264929821115e-25	51.2849362347466
HLA-F	-0.825242165674438	3.66533236738956	-12.6633592076811	2.65466906008683e-34	6.70814450952712e-32	67.0488733981297
RBP4	-0.829965754048742	1.73019738270742	-9.39627760222199	3.42001733705296e-20	8.47906185073131e-19	35.0138282501246
VTCN1	-0.833761320291552	4.44944450957447	-6.1930272527431	8.45992690590876e-10	4.62795335319072e-09	11.5948987863349
RASD1	-0.83494042492077	3.09339395769696	-9.65176508033896	3.55566381250415e-21	1.01863566489036e-19	37.2405008354781
CORO1A	-0.842220941274002	3.19013409146093	-13.9175901530358	1.5667846546901e-40	1.14375279792378e-37	81.222632251165
CIDEC	-0.84500657113705	1.37141815681252	-9.32916291859743	6.14731256949731e-20	1.45106024844062e-18	34.437245649427
CRYAB	-0.852136505539365	3.41082980211813	-8.13213924948805	1.18253081029513e-15	1.4343189089795e-14	24.7525379524587
CCL21	-0.853358707698612	2.67713751029811	-7.6530050176635	4.43716415291744e-14	4.35323571199616e-13	21.2030517982893
C3	-0.854367978264588	5.50303224011723	-10.8836223460396	3.26967955551477e-26	2.19201986527878e-24	48.6631838479164
ELN	-0.859361190211496	3.57194891610528	-9.17215161664317	2.39081778791329e-19	5.13882427478418e-18	33.102044129572
HCST	-0.862321597223572	2.43159199245631	-14.8962517983688	1.14719583613411e-45	2.82640374127541e-42	92.9154129378066
KRT16	-0.868687798603824	1.96191847435889	-6.65665374940122	4.50776037172230e-11	2.91018529075161e-10	14.4450403857205
KRT81	-0.869860463635795	2.27902106097481	-5.84624556183496	6.70852943722291e-09	3.24638141928955e-08	9.58812899843074
CHI3L1	-0.8781346099255	3.51290855337869	-7.54171412718526	1.00226229549642e-13	9.30503525399644e-13	20.4060956468531
CD79B	-0.878254721754161	1.52657876289479	-14.2792230551112	2.11018938855371e-42	2.44657840284668e-39	85.4813707493846
CD3D	-0.879737909525154	2.43302293104958	-11.4105677559361	1.64352606455272e-28	1.56289719833563e-26	53.8834149163026
KRT15	-0.882067611799072	3.15992705886934	-6.87540384733536	1.05965129171895e-11	7.44323840334299e-11	15.8554105970858
NKG7	-0.882474060121728	2.52506750251286	-11.1896492689223	1.5478088807788e-27	1.25544498107614e-25	51.671252786157
SLPI	-0.886991788997912	4.75580490329454	-6.15694479904474	1.05455022104162e-09	5.69145258946615e-09	11.3810768651079
EGR1	-0.890559158568846	5.5678483408951	-9.7930060433734	9.95844735133944e-22	3.05733640646262e-20	38.4928963366543
PLIN1	-0.901801692244971	1.98478540914894	-8.83535357814088	4.12772156416285e-18	7.18070538655339e-17	30.3032624578486
CFD	-0.903369887789444	3.6556167641584	-8.93619168302214	1.77561792316009e-18	3.25557481539398e-17	31.1318190642881
ZFP36	-0.909330683116425	5.75777582704448	-12.9821408466535	7.58860179818217e-36	2.35734448581664e-33	70.5606640824705
JUNB	-0.912914580804573	6.01196219519833	-15.2415026103406	1.56401214609396e-47	1.5413339699756e-43	97.1640000600647
CD52	-0.921754772313665	3.9469570786355	-11.0324611503452	7.47730134062224e-27	5.49916453073375e-25	50.1179476484803
GABRP	-0.932528033316792	2.59929015325374	-6.25488720669754	5.78293739390967e-10	3.23260624032784e-09	11.9641756148666
PLA2G2A	-0.948475450084501	1.69536304957255	-9.52907542457169	1.06102350954463e-20	2.79582531726267e-19	36.1649532782689
CCL5	-0.94990074253268	4.18034740415954	-10.7703335201685	9.94630909474207e-26	6.20385291953691e-24	47.5664334025187
PLIN4	-0.951045226774383	2.15227997308856	-9.28643263413137	8.91321416221879e-20	2.04516241137756e-18	34.0719710022081
CITED4	-0.960924198825846	4.49501687048234	-9.40932311997116	3.05038369141695e-20	7.59129577750354e-19	35.126307294027
FOSB	-0.996795936705504	2.4359075783615	-10.2547656958552	1.39937499902019e-23	5.87143832946606e-22	42.6921605985603
SFRP1	-1.02458536085606	3.3865735689824	-7.36269494395805	3.63741700084254e-13	3.12798818004391e-12	19.1461308304158
LTB	-1.06117267921737	2.13116318074042	-13.0960307998639	2.09877396782162e-36	7.38693480460075e-34	71.8305974054972
PTGDS	-1.0699803838138	2.59681612502019	-12.4225924477077	3.72922215104392e-33	8.37699554489249e-31	64.4389951856609
IGLL5	-1.07924963837142	2.97849825482529	-9.16238839978621	2.59986712997733e-19	5.55785044814026e-18	33.0196548559516
CD79A	-1.12433714519022	2.17343615472437	-11.6850296862777	9.67342509223818e-30	1.15553459738191e-27	56.6784236840865
G0S2	-1.13273708342244	3.04329003824884	-12.2933765485156	1.51663798426775e-32	2.98929346699173e-30	63.053633031738
FOS	-1.15179678341385	5.33837742693016	-11.7485801835007	4.98400822548849e-30	6.33772916931472e-28	57.3328843894269
IGJ	-1.15458388218334	5.31231462255963	-8.30890321997823	2.96093121589187e-16	3.89846053875944e-15	26.1099976833861
ACKR1	-1.18487050442706	2.64498131191512	-11.7843192173974	3.42844889447563e-30	4.53521662483991e-28	57.7021290904051
FABP4	-1.21211478610759	3.52269986006377	-8.57591113900567	3.48537818904582e-17	5.24803698289482e-16	28.2088188407025
KRT5	-1.21933475897573	3.63512675696528	-8.17509499143656	8.4660782660408e-16	1.04749781935759e-14	25.080057473108
LTF	-1.22958174059301	4.96758188705986	-6.76962065191608	2.14517573679225e-11	1.44749790387454e-10	15.1681694959461
FDCSP	-1.27090014213359	2.47633650661423	-7.64262426557856	4.78963922468144e-14	4.67345490685501e-13	21.1282734810875
KRT14	-1.27797199880592	3.82666581267353	-8.28777222675702	3.4986358623753e-16	4.55469701766296e-15	25.9463745860775
KRT17	-1.28741349815361	4.15344165069319	-8.71958939927698	1.07647139891081e-17	1.75059828981288e-16	29.3620497440534
CCL19	-1.42619392641723	3.38630553803977	-11.7614640045264	4.35559624813234e-30	5.61103281377048e-28	57.4658971345173
SAA1	-1.5031120651109	4.28462529478453	-11.7742038109171	3.81173976613363e-30	5.00862605269959e-28	57.597532767615
